# Supplementary material for: Atomic structure of the predominant GII.4 human norovirus capsid reveals novel stability and plasticity
Source: Nat Commun. 2022 Mar 10;13:1241. doi: 10.1038/s41467-022-28757-z (PMC8913647; doi:10.1038/s41467-022-28757-z)
Supplement: Supplementary file 7 — Source data [file 41467_2022_28757_MOESM7_ESM.xlsx]

## Sheet: Fig. 6a DLS Raw data
Record	Type	Sample Name	T (°C)	Z-Ave (d.nm)	PdI	Pk 1 Mean Int (d.nm)	Pk 2 Mean Int (d.nm)	Pk 3 Mean Int (d.nm)	Pk 1 Area Int (Percent)	Pk 2 Area Int (Percent)	Pk 3 Area Int (Percent)	Aggregation Index	Scattering Angle (°)
1	Size	200nM vlp 25c ph 6 1	25	46.44	0.233	47.11	3956	0	93.1	6.9	0		173
2	Size	200nM vlp 25c ph 6 2	25	47.07	0.273	50.09	3229	0	92	8	0		173
3	Size	200nM vlp 25c ph 6 3	25	46.69	0.274	48.7	1498	0	89.2	10.8	0		173
4	Size	200nM vlp 25c ph 6 EDTA 1	25	50.8	0.332	46.94	450.6	4667	81.9	15.4	2.6		173
5	Size	200nM vlp 25c ph 6 EDTA 2	25	49.58	0.326	50.21	952.4	4918	84.7	15	0.3		173
6	Size	200nM vlp 25c ph 6 EDTA 3	25	50.45	0.322	52.17	534.8	4439	87.1	9.6	3.3		173
7	Size	200nM vlp 25c ph 8 1	25	41.27	0.171	49.68	0	0	100	0	0		173
8	Size	200nM vlp 25c ph 8 2	25	43.29	0.233	47.76	4518	0	95.8	4.2	0		173
9	Size	200nM vlp 25c ph 8 3	25	44.62	0.242	48.67	1494	0	91.3	8.7	0		173
10	Size	200nM vlp 25c ph 8 EDTA 1	25	56.29	0.326	62.69	1239	0	86.7	13.3	0		173
11	Size	200nM vlp 25c ph 8 EDTA 2	25	55.73	0.323	63.13	593.5	0	86.3	13.7	0		173
12	Size	200nM vlp 25c ph 8 EDTA 3	25	55.93	0.334	77.23	4809	0	95.9	4.1	0		173
Averages
	200nM vlp 25c ph 6	46.7333
	200nM vlp 25c ph 6 EDTA	50.2767
	200nM vlp 25c ph 8	43.06
	200nM vlp 25c ph 8 EDTA	55.9833

## Sheet: Fig. 6b and 6c BIS ANS Raw data
		495 nm emission values
Time(hh:mm:ss)	Temperature(¡C)	VLP pH 6			VLP pH 8			pH 8 Buffer						VLP pH 6 + EDTA			VLP pH 8 + EDTA			pH 8 +EDTA buffer						D2	D3	D4	D5	D6	D7	D8	D9	D10	D11	D12	E1	E2	E3	E4	E5	E6	E7	E8	E9	E10	E11	E12	F1
0	25.2	108.965	115.154	116.424	115.739	112.93	119.581	46.061	49.608	33.34				215.442	215.704	204.261	143.438	141.443	142.961	47.34	42.315	42.891
30	25.1	118.137	118.553	118.814	117.76	116.449	119.213	49.395	50.539	38.789				212.76	224.602	210.42	146.922	148.696	152.931	50.291	43.545	46.74
60	25	120.574	124.887	125.471	120.182	117.631	125.632	51.339	52.809	48.224				215.709	225.114	215.061	159.191	152.373	153.984	54.26	51.337	51.963
90	25	129.784	130.18	132.134	131.348	121.308	132.298	54.739	55.243	52.395				223.275	231.535	214.629	157.866	162.805	167.928	56.254	54.147	56.403
120	25	124.159	132.377	135.157	128.149	122.96	126.947	54.144	55.208	55.103				223.883	234.967	219.853	166.819	161.655	168.317	56.451	53.51	54.396
150	25	129.591	134.036	135.622	129.924	123.002	129.959	55.004	52.587	53.014				230.64	230.999	224.498	172.293	169.874	174.912	56.499	52.946	57.297
180	25.1	130.353	132.889	136.204	127.418	121.719	130.413	52.753	52.158	51.768				229.215	234.628	222.455	167.026	169.928	173.912	55.392	54.557	53.44
210	25.1	128.619	134.694	136.332	132.819	123.065	128.548	51.378	50.291	49.879				222.17	229.49	219.439	168.737	165.967	170.92	54.02	52.455	51.912
240	25.1	128.306	130.646	132.853	131.587	125.238	133.255	52.363	50.318	50.555				223.475	235.67	221.534	169.148	170.233	171.987	54.478	53.514	54.847
270	25.1	122.337	138.08	133.321	132.889	121.185	129.535	47.405	52.383	48.115				217.05	233.333	221.062	166.003	176.137	176.28	54.447	52.249	52.111
300	25	131.228	134.453	132.413	135.358	121.858	127.891	51.275	50.969	50.428				221.376	226.18	222.378	175.165	169.74	177.366	54.65	49.422	51.926
330	25	129.128	131.791	136.254	132.677	124.582	128.956	49.911	50.12	50.499				222.353	234.348	220.132	167.999	172.964	175.975	54.829	51.877	52.107
360	25	127.4	130.766	138.329	131.495	120.788	131.205	50.287	49.191	47.395				217.269	225.821	216.776	171.826	170.725	173.979	51.548	53.043	52.511
390	25	127.517	133.97	137.156	133.915	118.911	127.51	49.178	47.978	46.729				216.334	229.865	222.5	175.247	174.646	178.203	52.135	50.005	50.597
420	25.1	124.822	135.588	135.511	129.69	118.895	124.277	47.702	47.476	47.675				210.805	229.117	215.4	170.03	173.195	176.922	51.697	51.729	49.263
450	25	122.794	132.355	136.105	130.391	117.37	123.397	46.095	48.474	44.502				211.43	224.264	220.405	167.254	169.795	173.914	51.475	49.89	52.089
480	25.1	127.543	132.53	128.343	128.833	119.909	125.823	46.799	46.155	45.249				213.705	225.391	211.664	168.092	170.305	172.576	49.815	50.487	48.141
510	25.1	122.954	130.603	133.422	129.684	116.272	128.368	46.048	45.473	42.345				214.538	222.641	212.99	167.991	169.332	174.581	50.468	50.313	48.3
540	25	123.484	132.545	136.344	129.326	119.987	126.349	45.998	45.383	40.938				210.442	223.702	209.929	174.738	172.183	172.971	49.867	49.048	49.849
570	25	121.823	129.651	138.217	128.366	119.534	127.968	47.667	45.12	44.644				208.962	226.761	210.814	172.127	177.223	177.914	50.393	48.465	49.319
600	25.1	120.995	129.229	130.725	129.94	116.819	121.218	42.968	44.115	40.931				205.87	216.214	207.464	171.174	166.797	170.905	52.609	46.66	47.596
630	25.1	121.414	129.923	134.689	127.417	117.443	124.545	44.768	45.865	43.842				204.424	220.237	208.392	164.739	171.691	171.938	49.331	48.609	47.454
660	25.1	122.469	125.692	133.098	131.04	113.823	121.818	43.616	39.967	41.012				199.736	219.129	208.144	165.555	168.473	171.145	46.945	45.695	46.398
690	25.1	122.541	124.125	133.005	128.482	114.23	121.103	43.616	39.895	41.84				200.933	214.703	207.346	171.876	168.139	174.718	50.421	48.052	48.937
720	25.1	123.627	129.589	139.079	129.981	114.398	123.509	44.206	40.232	39.586				204.045	216.701	207.571	163.345	167.553	175.642	50.475	48.494	46.637
750	25.1	117.767	125.957	133.869	126.535	114.187	119.835	42.525	42.158	38.795				194.536	212.329	209.875	167.634	164.313	168.828	49.395	43.869	49.05
780	25.1	123.137	123.04	132.626	128.208	115.047	121.902	39.352	39.571	37.966				200.082	217.309	202.976	168.423	160.745	168.141	46.129	44.586	45.128
810	25.1	120.51	127.27	132.083	126.051	114.452	119.691	39.201	39.654	39.604				197.296	215.596	203.08	167.854	167.46	167.436	46.346	47.503	46.58
840	25.1	121.594	124.488	131.203	127.975	113.587	122.369	40.136	38.786	39.022				202.095	209.378	207.299	164.354	168.853	170.518	47.428	43.264	42.741
870	25.1	121.298	128.335	128.513	125.302	113.511	121.523	37.395	38.138	37.699				201.803	208.398	202.334	162.356	167.752	168.391	47.383	44.255	44.511
900	25.1	113.891	125.03	128.933	124.779	109.16	117.927	39.097	36.508	37.812				191.369	206.708	195.59	159.072	160.302	166.54	47.085	43.964	40.995
[truncated: 35 more columns]

## Sheet: Fig. 6d BLI Raw data
Experiment 4							Experiment3						Experiment 2						Experiment 1
Time(seconds)	GII.4 VLP 1000nM	GII.4 VLP 500nM	GII.4 VLP 250nM	GII.4 VLP 1000nM +20mM EDTA	GII.4 VLP 500nM +20mM EDTA	GII.4 VLP 250nM +20mM EDTA	GII.4 VLP 1000nM	GII.4 VLP 500nM	GII.4 VLP 250nM	GII.4 VLP 1000nM +20mM EDTA	GII.4 VLP 500nM +20mM EDTA	GII.4 VLP 250nM +20mM EDTA	GII.4 VLP 1000nM	GII.4 VLP 500nM	GII.4 VLP 250nM	GII.4 VLP 1000nM +20mM EDTA	GII.4 VLP 500nM +20mM EDTA	GII.4 VLP 250nM +20mM EDTA	GII.4 VLP 1000nM	GII.4 VLP 500nM	GII.4 VLP 250nM	GII.4 VLP 1000nM +20mM EDTA	GII.4 VLP 500nM +20mM EDTA	GII.4 VLP 250nM +20mM EDTA
0	0.00450312	0.0131746	0.0187542	0.0154355	0.0160173	0.0101815	0.00213688	0.00189239	-0.00082907	-0.0095193	-0.00673955	-0.00525885	0.0116829	0.00594168	-0.0033168	-0.00013769	0.0143035	0.0221643	0.0159979	0.00606295	0.00635416	0.015019	0.0119619	0.0043638
0.2	0.00655499	0.0151627	0.0207089	0.0176809	0.0179767	0.0113454	0.00420185	0.00359247	-3.285e-05	-0.00648442	-0.00473018	-0.00368753	0.0136127	0.00724422	-0.00276452	0.00263961	0.0162826	0.0233043	0.0176703	0.00703657	0.00695695	0.0176109	0.0134358	0.00547376
0.4	0.00857411	0.0169419	0.0226142	0.0202143	0.020223	0.0128467	0.00659743	0.0051973	0.0011349	-0.00359158	-0.00269519	-0.00182358	0.0157771	0.00832199	-0.00188274	0.00584934	0.0191217	0.0249053	0.0199431	0.00839458	0.00782996	0.0207634	0.0156	0.00671097
0.6	0.0108606	0.018935	0.0243038	0.0225076	0.0226939	0.0146296	0.00928122	0.00735127	0.00244738	-0.00060633	-0.00033647	0.00023255	0.0181681	0.0100508	-0.00077508	0.00956619	0.0220882	0.0268811	0.0224603	0.0101776	0.00942994	0.0236005	0.0178178	0.0082489
0.8	0.0135997	0.021175	0.0265425	0.0256498	0.0252186	0.0167369	0.0113999	0.00891092	0.00337689	0.00255679	0.00182046	0.00239727	0.0208408	0.0119294	0.00038559	0.0132842	0.0249031	0.0282563	0.0249533	0.0112192	0.0103757	0.0267487	0.019849	0.00984923
1	0.0164412	0.0233198	0.0286918	0.0282469	0.0271003	0.0184188	0.013724	0.0102995	0.00422225	0.00581243	0.00399927	0.00461666	0.0235398	0.0137006	0.00173392	0.0168294	0.0276664	0.0297638	0.027685	0.0127389	0.0117902	0.0303713	0.0225423	0.0117531
1.2	0.0186742	0.0249892	0.0303032	0.0309353	0.0294284	0.0203806	0.0156824	0.0115958	0.00495953	0.00884168	0.00631434	0.00657424	0.026141	0.0157978	0.00288345	0.0201808	0.0306168	0.0313249	0.0304714	0.0146863	0.0134806	0.03438	0.0254066	0.0139092
1.4	0.0213083	0.0270526	0.0326038	0.0338232	0.0319051	0.0225597	0.0182106	0.0130866	0.00617628	0.0119294	0.00874114	0.00871489	0.0281778	0.017463	0.0037977	0.0236731	0.0332543	0.0331042	0.0327591	0.0164673	0.0146876	0.0380998	0.0280002	0.0159084
1.6	0.0238005	0.0289647	0.0344313	0.0367643	0.0340913	0.0243939	0.0204976	0.0142069	0.00718713	0.0145502	0.0105579	0.0105073	0.0308969	0.0191623	0.00465242	0.0270413	0.0359066	0.0350426	0.0349324	0.0179346	0.01591	0.0417877	0.0305473	0.0182054
1.8	0.0257079	0.0304677	0.0354319	0.0388194	0.035853	0.0259359	0.0225443	0.0155331	0.00820907	0.0166796	0.0122912	0.0121257	0.0331207	0.0204014	0.00580766	0.029935	0.0375563	0.0367291	0.0371015	0.0198463	0.016864	0.0451077	0.0328132	0.0202021
2	0.0273882	0.0314394	0.036026	0.0406465	0.036804	0.0264964	0.0234323	0.0155644	0.00837362	0.018253	0.0131681	0.0130154	0.0349578	0.0214655	0.00679392	0.0322349	0.038896	0.0379234	0.0386005	0.0211564	0.0175364	0.0472772	0.0345531	0.0219738
2.2	0.0285456	0.0319704	0.0361123	0.0421413	0.0379113	0.027357	0.0244674	0.0158615	0.00856196	0.0197201	0.013885	0.0134189	0.0367795	0.0224839	0.00740316	0.033579	0.0396019	0.0391396	0.0397461	0.0226963	0.018631	0.0490939	0.0355939	0.0236093
2.4	0.0296527	0.0324151	0.0362086	0.0435541	0.0384621	0.0279102	0.0255345	0.0169637	0.00929008	0.0207491	0.0147574	0.0140738	0.0383519	0.0236392	0.00802404	0.0348597	0.0403318	0.0394936	0.0407241	0.0237665	0.0194276	0.0508654	0.0369149	0.0246253
2.6	0.0302435	0.0330503	0.0370435	0.0447544	0.0391316	0.0287965	0.0263385	0.0175565	0.0104219	0.021638	0.015261	0.0141786	0.0398283	0.0249769	0.00859466	0.0358997	0.0409919	0.0400918	0.0408904	0.0240947	0.0191889	0.0526958	0.0386384	0.0262146
2.8	0.0315666	0.0339168	0.0380092	0.0455762	0.0398375	0.029526	0.0271442	0.0185201	0.0112069	0.0221505	0.0156936	0.014822	0.0407182	0.0258577	0.00916144	0.0366086	0.0415435	0.0407906	0.0415984	0.0252314	0.0198652	0.0548484	0.0401401	0.0275833
3	0.0323202	0.0347676	0.0380251	0.0465625	0.0407753	0.0299357	0.0279899	0.0196406	0.0119883	0.0227033	0.0164741	0.0156339	0.0414953	0.0263629	0.00917193	0.0370343	0.0418559	0.0414859	0.0426574	0.0260471	0.0199704	0.0560882	0.0414574	0.0286255
3.2	0.0326075	0.0347825	0.0379778	0.047473	0.041718	0.0304029	0.0294768	0.0211443	0.0139262	0.0233177	0.0170091	0.016503	0.0426429	0.0271887	0.0102229	0.0378171	0.0428607	0.0419891	0.0437854	0.0269015	0.0202818	0.0567431	0.0419944	0.0290479
3.4	0.0328798	0.034663	0.0378175	0.0485845	0.0425857	0.0310904	0.0302756	0.022625	0.0150399	0.0237632	0.0178934	0.0174848	0.0430573	0.027306	0.0101826	0.0384986	0.0436025	0.042712	0.0445502	0.027665	0.0206205	0.0575762	0.0427167	0.0296876
3.6	0.0332255	0.0351355	0.0378112	0.0495738	0.0435788	0.0318364	0.03046	0.0226611	0.015123	0.0239904	0.017532	0.0177751	0.0429798	0.0274806	0.0104035	0.0392906	0.0442061	0.0437497	0.0455634	0.0286399	0.0210981	0.0579985	0.043188	0.0304214
3.8	0.0338021	0.0356427	0.0381673	0.0508443	0.0447776	0.0326631	0.031184	0.0236858	0.0160117	0.0255773	0.0183738	0.0185278	0.0432258	0.0277782	0.0109028	0.0394884	0.0440822	0.0442871	0.046131	0.029291	0.0216767	0.0588531	0.0436966	0.0304623
4	0.0336334	0.0356716	0.0380323	0.051958	0.0462182	0.0336958	0.0321892	0.0247768	0.0162831	0.0263905	0.0192044	0.0194173	0.0434332	0.0279985	0.0119022	0.0399211	0.0449312	0.0445427	0.0474251	0.0299803	0.0224742	0.0591986	0.043483	0.0304554
4.2	0.0341752	0.0362911	0.0387104	0.0529968	0.0469118	0.0341064	0.0329579	0.0254121	0.0160257	0.0275874	0.0200052	0.0203418	0.0439926	0.0280224	0.0125679	0.040376	0.0463269	0.0449631	0.048273	0.0308293	0.0231549	0.0601979	0.0438055	0.0313572
4.4	0.0346271	0.0365467	0.0392142	0.0534531	0.0476338	0.0348442	0.0336714	0.0261024	0.0171426	0.0280346	0.0206548	0.0213364	0.0442666	0.0278928	0.0134209	0.0410576	0.047528	0.0454844	0.049252	0.0316864	0.0238389	0.0606663	0.0441194	0.0313947
4.6	0.0355815	0.0369069	0.0395174	0.0535139	0.0481919	0.0354987	0.0334726	0.0262086	0.0171653	0.0288294	0.0215199	0.0219449	0.044462	0.0286247	0.0141794	0.0416928	0.0480571	0.0454291	0.0499778	0.0321456	0.0247094	0.0607345	0.0440583	0.0312515
4.8	0.0369029	0.0378743	0.040641	0.0545693	0.0487491	0.0363381	0.0333997	0.0260023	0.0166632	0.0297378	0.0219761	0.0223603	0.0447519	0.0290162	0.0142619	0.04253	0.0484395	0.0451434	0.0504379	0.0319508	0.0250292	0.0614064	0.0445448	0.0317038
5	0.0374839	0.0385557	0.0417064	0.0544044	0.0490696	0.0368638	0.0337972	0.0257194	0.0168156	0.0306742	0.0229828	0.0226784	0.0448057	0.0291467	0.0144852	0.0430243	0.0490749	0.0452121	0.0507249	0.0323359	0.0255968	0.0624555	0.0455067	0.0321938
5.2	0.0378019	0.0390467	0.0420164	0.0543757	0.0499633	0.0373587	0.0340698	0.0259052	0.0169672	0.0312259	0.0233671	0.0228987	0.0441523	0.0293125	0.0144539	0.0439423	0.0499386	0.045754	0.0512885	0.0328832	0.0262072	0.0635038	0.04632	0.0325054
5.4	0.0380117	0.0396653	0.0427061	0.0548077	0.0507556	0.0379346	0.034654	0.0258849	0.0175208	0.031658	0.0241474	0.0231853	0.0442311	0.0292516	0.0142431	0.0446576	0.0501304	0.0457692	0.0510793	0.0332764	0.0262175	0.0645652	0.0470286	0.0330483
5.6	0.0378324	0.0396374	0.0428841	0.0550911	0.0507615	0.0380751	0.0352965	0.0261411	0.0174828	0.0321913	0.0244899	0.0231653	0.0452592	0.0293894	0.0142665	0.0456174	0.0503796	0.0460441	0.0512114	0.0335343	0.0262761	0.0653566	0.0477939	0.0336813
5.8	0.0380583	0.0399932	0.0426714	0.0547214	0.0507156	0.0382634	0.0358376	0.0263821	0.0180713	0.0326263	0.0250049	0.023343	0.045197	0.0292346	0.0143626	0.045828	0.0501198	0.045887	0.0514085	0.0338971	0.026485	0.0657361	0.0479217	0.0337177
6	0.0385146	0.0402317	0.0429256	0.0550574	0.0507394	0.0378592	0.0355916	0.0259986	0.0176782	0.0332165	0.0248442	0.0229487	0.0454742	0.029546	0.014297	0.046645	0.050928	0.0461714	0.0508811	0.0336577	0.0264353	0.0660429	0.0478557	0.0337697
6.2	0.038522	0.0402245	0.042887	0.0549539	0.0508173	0.0377618	0.0367931	0.0266684	0.0179323	0.0339031	0.025273	0.0222237	0.0463424	0.0302083	0.0141197	0.0470015	0.0514941	0.0462875	0.0510794	0.0343751	0.0269557	0.0664822	0.048231	0.033969
6.4	0.0381227	0.0397326	0.0422904	0.0549333	0.050173	0.0377351	0.0376341	0.0270957	0.0184076	0.0340212	0.0260744	0.0219497	0.0470607	0.0308142	0.0143206	0.0472333	0.0516762	0.0461165	0.0514481	0.0343372	0.0268042	0.0668501	0.0487664	0.0341348
6.6	0.0383763	0.0404931	0.042706	0.0551568	0.0499978	0.0380272	0.0382363	0.0270305	0.0190014	0.0342405	0.0258571	0.0213538	0.0477415	0.0313625	0.0145673	0.0472249	0.0518307	0.0462229	0.0511847	0.0342907	0.0267293	0.0667441	0.0492841	0.0343873
6.8	0.0389718	0.0406674	0.0423442	0.0554085	0.0498543	0.0382634	0.0387934	0.0275349	0.0194568	0.0340258	0.0260878	0.0214854	0.0480515	0.031628	0.0141221	0.0472627	0.0522919	0.0466834	0.0515508	0.035098	0.0269511	0.0672013	0.0495558	0.0344314
7	0.0386751	0.0407497	0.0419834	0.0554376	0.0492476	0.0381929	0.0389957	0.0278559	0.0192908	0.033846	0.0261372	0.0217821	0.04852	0.0320682	0.0143283	0.0471492	0.0526031	0.0469689	0.0526759	0.0351577	0.0269924	0.0669678	0.0496523	0.0342058
7.2	0.038458	0.0404696	0.0418576	0.0550821	0.0488665	0.0380931	0.0391551	0.0284609	0.0192938	0.0335748	0.0260361	0.0216654	0.0486128	0.0322451	0.0146107	0.0484347	0.0533982	0.047241	0.0534332	0.0356947	0.0272122	0.067015	0.049935	0.0342794
7.4	0.0385289	0.0404391	0.0413332	0.0554818	0.0488446	0.0382204	0.0389469	0.0288094	0.0193949	0.0332262	0.0257451	0.0217587	0.0479664	0.0316855	0.0143235	0.0483995	0.0531899	0.0472175	0.05385	0.0360319	0.027075	0.0671235	0.0506	0.0351312
7.6	0.0391419	0.0412807	0.0422361	0.0563752	0.0491032	0.0380636	0.0387014	0.0288388	0.0190112	0.0332943	0.0254359	0.021839	0.0483284	0.0320037	0.0150635	0.0483441	0.0531404	0.0473245	0.0543058	0.0365577	0.0272931	0.0672036	0.0507644	0.0356953
7.8	0.0401539	0.0417609	0.0428379	0.057188	0.0495527	0.0385662	0.0386589	0.029462	0.018883	0.0340064	0.0263221	0.0221098	0.0487788	0.0325384	0.0159638	0.0487729	0.053688	0.0474877	0.0549755	0.0364961	0.0275285	0.0672997	0.050778	0.0358551
8	0.0406552	0.0418437	0.0431446	0.057526	0.049754	0.0386481	0.0390167	0.0298486	0.0190254	0.0344098	0.0264235	0.022913	0.04895	0.0324509	0.0164363	0.0490268	0.0542221	0.0474239	0.0556295	0.0366293	0.0275328	0.0676191	0.0510918	0.0364622
8.2	0.0410952	0.0422835	0.0433142	0.0579218	0.0498376	0.0383158	0.0384999	0.0296983	0.0188255	0.0344892	0.0260955	0.0230796	0.0489754	0.0321499	0.0168193	0.0487379	0.0535871	0.0468416	0.056573	0.0372231	0.0282014	0.0683084	0.0516973	0.0372462
8.4	0.0420208	0.0427545	0.0438402	0.0581955	0.0502977	0.0383274	0.0380079	0.0294579	0.0192594	0.0345351	0.0259879	0.0227092	0.0487221	0.0326637	0.0168893	0.0492337	0.0536256	0.0467533	0.0570148	0.0372865	0.0281037	0.0687267	0.0520389	0.0372837
8.6	0.0428504	0.0430301	0.0440584	0.0580002	0.0506466	0.0382265	0.0373327	0.0289178	0.018908	0.0351265	0.0259761	0.0226432	0.0489804	0.0332891	0.0173807	0.0497217	0.0534851	0.0465744	0.0573333	0.0372246	0.0284705	0.069134	0.0527575	0.0378043
8.8	0.0435556	0.0441233	0.0449529	0.0583699	0.0515944	0.0386835	0.0375208	0.0291658	0.0187308	0.0351853	0.0258904	0.0230074	0.0490201	0.0331668	0.0170124	0.0504945	0.0537818	0.0470104	0.0576526	0.0373398	0.028646	0.0700938	0.0537219	0.0389077
9	0.0435349	0.0440218	0.0454246	0.0580742	0.0524414	0.0389066	0.0371773	0.0284604	0.0186749	0.0350101	0.0259886	0.0227394	0.0488687	0.0332199	0.0169622	0.0510922	0.0545339	0.0474237	0.0576802	0.0371382	0.0283639	0.0708543	0.0540012	0.0390274
9.2	0.0435604	0.0438132	0.0449781	0.0578691	0.0531897	0.0390284	0.0376185	0.0290263	0.0191157	0.035073	0.0258421	0.0232532	0.049015	0.0331363	0.0174107	0.0517117	0.0546179	0.0479093	0.0585971	0.0372901	0.0288387	0.0718896	0.0545144	0.0397297
9.4	0.0430853	0.0432661	0.0448487	0.0583321	0.0540474	0.0395023	0.0374978	0.028984	0.0189275	0.0350266	0.0263171	0.0232613	0.0495584	0.0329385	0.017617	0.0519123	0.0541498	0.0478006	0.0581843	0.0369931	0.0286489	0.0723195	0.0545695	0.040054
9.6	0.0432064	0.0433085	0.0453609	0.0584534	0.0542876	0.039448	0.0378925	0.0295472	0.0190619	0.0355567	0.0268712	0.0236781	0.0495344	0.0323697	0.0172679	0.0524568	0.0542448	0.0483672	0.0579959	0.0365586	0.0286119	0.0729988	0.0543653	0.0401163
9.8	0.0432937	0.0434601	0.0453138	0.0582569	0.0548353	0.0398725	0.0380335	0.0298171	0.0194513	0.0361714	0.0270981	0.0240868	0.0494132	0.032199	0.0169598	0.0523946	0.0543329	0.0485123	0.0577321	0.0363454	0.0287732	0.0735183	0.0540477	0.0399661
10	0.0430151	0.0433236	0.0453978	0.0588615	0.0550871	0.0399487	0.0380502	0.0297877	0.0193476	0.036539	0.0272902	0.0243447	0.0494722	0.0323859	0.0168648	0.0534905	0.0557158	0.0497761	0.0571764	0.0362532	0.0288444	0.0744443	0.0542931	0.0401637
10.2	0.0430411	0.0427875	0.0451201	0.0591766	0.0552198	0.0397406	0.0390035	0.0299667	0.0197278	0.0368426	0.0276754	0.0240317	0.0502772	0.0330852	0.0166168	0.0533935	0.0557231	0.0502179	0.0575604	0.0364746	0.0293007	0.0743622	0.0541082	0.0401053
10.4	0.0428837	0.042693	0.0453779	0.0595577	0.0552043	0.0403541	0.0392682	0.0298732	0.0199718	0.0374314	0.0287846	0.024814	0.0505249	0.0331984	0.0163893	0.0535984	0.0556549	0.0510987	0.057737	0.0364502	0.0295737	0.0745211	0.0538104	0.039737
10.6	0.0429852	0.0428932	0.0456583	0.0597418	0.055423	0.0407308	0.0396761	0.0296758	0.020577	0.0378282	0.0288204	0.0251819	0.0511437	0.0335987	0.0166014	0.0537928	0.0559877	0.0512241	0.0578445	0.0365451	0.0296153	0.0748771	0.0539673	0.0397916
10.8	0.0430105	0.0431307	0.0457343	0.0601188	0.055344	0.0412469	0.0403078	0.030308	0.0208384	0.0381161	0.0293747	0.0258943	0.0512407	0.0339925	0.0165185	0.0539295	0.0562456	0.0513275	0.0583296	0.0368581	0.0298177	0.0754971	0.0542569	0.0398746
11	0.0433745	0.0434175	0.046062	0.0594855	0.0549316	0.0410514	0.0404844	0.0309897	0.020903	0.0387437	0.0299079	0.0266976	0.0508986	0.0334929	0.0165682	0.0540495	0.0565568	0.0515651	0.058491	0.0364105	0.0294747	0.0753795	0.0547456	0.0395251
11.2	0.0432268	0.0436635	0.0462006	0.0592508	0.0550474	0.0407068	0.040617	0.0309492	0.020835	0.0384448	0.0299052	0.0267502	0.0498922	0.0325848	0.016471	0.0544651	0.056593	0.051172	0.058284	0.0367116	0.0293505	0.074932	0.0551467	0.0394673
11.4	0.0435942	0.0440018	0.0462279	0.0596996	0.0550074	0.0406516	0.0410806	0.0312258	0.021478	0.0385235	0.0301135	0.0273456	0.0496168	0.0322287	0.016298	0.0544929	0.0568251	0.051231	0.0580734	0.0366677	0.0291489	0.0748255	0.0551761	0.0398666
11.6	0.044465	0.0451148	0.0475402	0.0602101	0.0548229	0.0402412	0.0409748	0.0307379	0.0207778	0.0386734	0.0307254	0.0274729	0.049952	0.0322099	0.0166193	0.0547149	0.0571653	0.0511292	0.0581793	0.036866	0.0291028	0.0750359	0.0554433	0.0398066
11.8	0.0447661	0.0456401	0.0476075	0.0604153	0.0553122	0.0409894	0.0415565	0.030855	0.0213119	0.0399331	0.0315903	0.0280898	0.0498066	0.0321934	0.0164079	0.0552222	0.0574762	0.0509569	0.0584139	0.0372448	0.0292038	0.0750601	0.0554406	0.0398793
12	0.0443427	0.0454959	0.0474913	0.060754	0.0557089	0.0413253	0.0415443	0.0310134	0.0213559	0.0404529	0.0318413	0.0286512	0.0498078	0.0327703	0.0167718	0.0546931	0.0570598	0.0500311	0.0584494	0.037558	0.0294511	0.0751891	0.0556295	0.0399902
12.2	0.0440494	0.0461043	0.0473065	0.061065	0.0559231	0.0413949	0.0410083	0.0305355	0.0212167	0.0408315	0.0321187	0.0283856	0.0501823	0.0328118	0.0173858	0.054831	0.0567191	0.0491849	0.0590885	0.0377851	0.0296374	0.0752537	0.0558969	0.0405375
12.4	0.0444724	0.0460745	0.0476649	0.0611755	0.0562303	0.041431	0.0410836	0.0305989	0.0216861	0.0410063	0.0321569	0.0281705	0.050207	0.0331129	0.0173989	0.0552553	0.0577337	0.0494856	0.0588728	0.0378244	0.0298698	0.0757767	0.0562891	0.0406057
12.6	0.044083	0.0460556	0.0477825	0.0611747	0.056925	0.0417623	0.041133	0.0305884	0.0218065	0.0417678	0.0324768	0.0287205	0.0506042	0.0331852	0.0177971	0.0549229	0.0577755	0.049331	0.0585337	0.0379869	0.0299415	0.0759543	0.0566328	0.0408349
12.8	0.0442695	0.0465204	0.0479523	0.0619319	0.0568972	0.0419266	0.0411202	0.0304342	0.0212294	0.0413443	0.0324223	0.0288011	0.0509922	0.0332313	0.0179818	0.0554799	0.0584626	0.0495552	0.0590182	0.0380749	0.0298429	0.076375	0.0564956	0.0408874
13	0.0444617	0.0462323	0.0479927	0.062542	0.0571998	0.041914	0.0413989	0.0302343	0.0211739	0.0415437	0.0326289	0.0283003	0.0511663	0.033345	0.0182796	0.0559799	0.0590513	0.0496607	0.0591819	0.0378568	0.0298163	0.0765476	0.056408	0.0409336
13.2	0.0443269	0.0460751	0.0473128	0.0633487	0.0576727	0.0421024	0.0417961	0.0308186	0.0215945	0.0420038	0.0326062	0.0285142	0.0517211	0.0335567	0.01937	0.0557573	0.0586472	0.0497987	0.059532	0.0378147	0.029898	0.0768515	0.0561799	0.0411738
13.4	0.0441717	0.0457567	0.0470837	0.064117	0.0577626	0.0420977	0.0418676	0.0305913	0.0212447	0.0418197	0.0322885	0.0282504	0.0519058	0.0341082	0.0195735	0.055796	0.0583437	0.0498126	0.0595282	0.0377019	0.0298239	0.0765596	0.055708	0.0408577
13.6	0.0445444	0.0464719	0.0474845	0.0650243	0.0576896	0.0420887	0.0419358	0.0305849	0.0214977	0.0421087	0.0325247	0.0283604	0.052019	0.0346273	0.0193897	0.0558559	0.0581798	0.0500467	0.0597209	0.037895	0.030169	0.077109	0.055453	0.0412298
13.8	0.0442048	0.045717	0.0469294	0.0656838	0.0576206	0.0424364	0.0427372	0.0309507	0.0215457	0.0423686	0.0321237	0.0282642	0.0526368	0.0350415	0.0195643	0.055966	0.0582594	0.0501472	0.0598014	0.0381163	0.0304255	0.0768879	0.0554902	0.0414758
14	0.0444391	0.0457215	0.0466213	0.0668208	0.0576081	0.0426029	0.0428311	0.0311038	0.0219113	0.0421263	0.0317567	0.0284187	0.0532709	0.035562	0.0200623	0.0564476	0.0588211	0.0509774	0.0605597	0.0385086	0.0312849	0.076749	0.0550661	0.0414638
14.2	0.0451956	0.0454421	0.0466459	0.0672926	0.0579768	0.0425874	0.0430767	0.0313474	0.0217124	0.0418272	0.0313704	0.0279514	0.0546645	0.0360287	0.0204351	0.055738	0.0580899	0.050635	0.0610521	0.0386945	0.0313668	0.0760335	0.0540655	0.0411623
14.4	0.0450417	0.0452628	0.0470005	0.0678281	0.0584007	0.0432258	0.0429784	0.0314019	0.021319	0.0416194	0.031479	0.0281813	0.0547086	0.0362169	0.020868	0.0554397	0.0580239	0.0504933	0.0618313	0.0394302	0.0317969	0.0756268	0.0541857	0.0406115
14.6	0.0449213	0.0446679	0.0464982	0.067875	0.0586774	0.0436245	0.0432369	0.031664	0.0215733	0.041972	0.031522	0.0284404	0.0545394	0.0361941	0.0208443	0.0553132	0.0577373	0.0502663	0.0616264	0.0392694	0.031247	0.0754598	0.0541325	0.0406942
14.8	0.0455619	0.0448526	0.0464513	0.0680979	0.0582548	0.0432343	0.0441098	0.0328549	0.0219028	0.0421901	0.0315104	0.0282037	0.0540759	0.0360615	0.0208334	0.0551473	0.0578222	0.0504211	0.0619425	0.0394282	0.031605	0.0749583	0.0544056	0.0408043
15	0.0458315	0.0442153	0.0461384	0.0668814	0.0576985	0.0425241	0.044375	0.033027	0.0220653	0.0419694	0.0315731	0.0283424	0.0538393	0.0356437	0.0200388	0.0555824	0.0578437	0.0514057	0.0619284	0.0393665	0.0315664	0.0747433	0.0545613	0.0406333
15.2	0.0456901	0.0440296	0.0457812	0.0666152	0.0578373	0.0426227	0.0445383	0.0330793	0.0222396	0.0415682	0.0313276	0.0281221	0.0536132	0.035579	0.0197679	0.0561744	0.0582438	0.0515663	0.0619141	0.0395797	0.0316335	0.0746636	0.0550023	0.0407008
15.4	0.0460416	0.044732	0.0459482	0.0662758	0.0576087	0.042549	0.044831	0.0339788	0.0226659	0.0418491	0.031657	0.0284485	0.0535111	0.0356536	0.0187049	0.0564728	0.05845	0.051511	0.0619038	0.0398433	0.0312195	0.0747046	0.0551134	0.0408803
15.6	0.0462556	0.0454226	0.046437	0.0658424	0.0572716	0.0421688	0.0444426	0.0339119	0.022536	0.0421783	0.0322807	0.0287544	0.0538272	0.0359006	0.0188882	0.05693	0.0589752	0.0517986	0.0619974	0.0400575	0.0310846	0.0750517	0.0557291	0.0410812
15.8	0.0459035	0.0451232	0.0463363	0.0653687	0.0574126	0.0428389	0.0453579	0.0346952	0.023239	0.0428005	0.0319935	0.029318	0.0541676	0.036548	0.0189093	0.0568933	0.059173	0.0518483	0.0621085	0.0400636	0.0313695	0.0743626	0.0547514	0.0406069
16	0.0458465	0.0450566	0.0463603	0.064425	0.0570228	0.0428055	0.0447367	0.0352911	0.0225969	0.0421595	0.0324432	0.0296239	0.0542159	0.0366966	0.0183885	0.0568391	0.059187	0.0519823	0.0617873	0.0396773	0.0310256	0.0742144	0.0549585	0.04009
16.2	0.0460567	0.0452768	0.0465431	0.0637316	0.0570271	0.0426045	0.0447018	0.0354324	0.0228635	0.04277	0.0331915	0.0300348	0.054101	0.0359274	0.0178474	0.0568483	0.0594857	0.0524899	0.0620309	0.0396242	0.0311413	0.0744529	0.0552805	0.0405633
16.4	0.0463541	0.0453211	0.0471886	0.0630687	0.0572815	0.0423815	0.0449002	0.0357596	0.0229382	0.0425763	0.0334464	0.0302991	0.0539304	0.0360365	0.0175745	0.0565619	0.0596251	0.053004	0.0616291	0.0395533	0.0310562	0.0753093	0.0557873	0.0404308
16.6	0.0465659	0.0458628	0.0477817	0.0629526	0.0575066	0.0424119	0.0455385	0.0354797	0.022905	0.0427724	0.0336755	0.0306555	0.053751	0.0362815	0.0175741	0.0565866	0.0598411	0.052588	0.0617207	0.0395347	0.0310839	0.075999	0.0563046	0.0406931
16.8	0.0477681	0.0469241	0.0490128	0.0632454	0.0571549	0.0420319	0.0460682	0.035924	0.0231306	0.0425943	0.0339609	0.0308275	0.0545879	0.0368728	0.0185605	0.0573482	0.0603372	0.0528138	0.0620681	0.0391233	0.0310099	0.0759553	0.0561919	0.0407326
17	0.0478486	0.0470402	0.0494365	0.0635211	0.0578583	0.0422643	0.0465866	0.036457	0.0232809	0.0431254	0.0342669	0.0310337	0.0542722	0.0365476	0.0186537	0.057418	0.060624	0.0530419	0.0621289	0.0389452	0.0314983	0.0762267	0.0563717	0.0407585
17.2	0.0476345	0.0476278	0.0495233	0.0638784	0.0585487	0.0426119	0.0466809	0.0365236	0.0238434	0.0435199	0.0344821	0.0314482	0.0541835	0.0368102	0.0189	0.0573295	0.060749	0.0531683	0.0622448	0.0387131	0.031629	0.076192	0.0564972	0.0409882
17.4	0.0479729	0.0480514	0.0501481	0.0643099	0.0586948	0.0429015	0.0469644	0.036012	0.0241922	0.0438535	0.0346663	0.0315621	0.0546369	0.0370874	0.0194166	0.0575025	0.0603243	0.0527406	0.0623794	0.0387016	0.0317972	0.076345	0.0569754	0.0414414
17.6	0.0484141	0.0485627	0.0504761	0.0645854	0.0584153	0.0431109	0.046561	0.035833	0.0244069	0.0443188	0.0346528	0.0314328	0.0542202	0.0363982	0.0193743	0.0576666	0.0601743	0.052306	0.0620569	0.03859	0.0318673	0.0769145	0.057459	0.0418686
17.8	0.0480567	0.0481344	0.049957	0.0644645	0.0585217	0.0429595	0.0467276	0.035893	0.0244668	0.0443244	0.0345092	0.0312309	0.0546257	0.0358592	0.0196749	0.0576285	0.0601632	0.0518933	0.062013	0.0385826	0.031845	0.0775038	0.0575857	0.0418734
18	0.0484338	0.0489453	0.0504125	0.064851	0.0588922	0.0436053	0.0459488	0.0356037	0.024362	0.0444927	0.0346327	0.0314579	0.0552007	0.0359183	0.0203052	0.0578625	0.059885	0.0515442	0.0624338	0.0390989	0.0327522	0.0776356	0.057407	0.0418381
18.2	0.0485743	0.0484686	0.0504225	0.0655272	0.0593173	0.0438355	0.0462399	0.0355835	0.0243859	0.0442611	0.0345052	0.0311128	0.0556447	0.0360801	0.0211787	0.0575235	0.0598983	0.0507921	0.061748	0.0385951	0.0324975	0.0776619	0.0572863	0.0417586
18.4	0.0484495	0.0483672	0.0507602	0.066127	0.0597974	0.0445576	0.046102	0.0355429	0.024429	0.0444323	0.0350319	0.0310887	0.0549848	0.0360677	0.0216942	0.0577754	0.059882	0.0509228	0.0616003	0.03892	0.0325849	0.0781531	0.0577514	0.041753
18.6	0.0488087	0.0483222	0.0507031	0.066703	0.0597703	0.0448716	0.046042	0.0353353	0.0248134	0.0446101	0.0349245	0.031179	0.0547647	0.0360028	0.0220559	0.0586105	0.0599089	0.0509683	0.0608719	0.0385083	0.0319965	0.0786994	0.058286	0.0425921
18.8	0.0491709	0.0482312	0.0503659	0.0672898	0.0598813	0.0447402	0.0460701	0.0353074	0.0251689	0.0444522	0.0350432	0.0311907	0.0548379	0.0362052	0.0220974	0.0586227	0.0601962	0.0511604	0.061337	0.0389701	0.0321233	0.0789167	0.0583042	0.0428146
19	0.0487407	0.0478122	0.0496424	0.0675585	0.0600207	0.0449129	0.0458816	0.0352157	0.0253735	0.0439978	0.0346163	0.0310866	0.0552552	0.036525	0.0219685	0.0593227	0.0603102	0.0515367	0.0611963	0.0391208	0.0317594	0.0793948	0.0586789	0.0430292
19.2	0.0487111	0.0480691	0.0490336	0.0683119	0.059927	0.0449658	0.0458273	0.0355488	0.0254258	0.0433611	0.0340034	0.0303352	0.0554919	0.0368136	0.0219647	0.0595391	0.0603979	0.0513769	0.0608337	0.0395216	0.0313768	0.079825	0.0590767	0.043404
19.4	0.0485593	0.0490567	0.0494741	0.0682061	0.058839	0.044162	0.0458503	0.0355347	0.0250993	0.043158	0.0337291	0.0299679	0.0560246	0.0374865	0.021838	0.0596379	0.0602125	0.0515112	0.0608355	0.0400155	0.030786	0.0803121	0.0595605	0.043872
19.6	0.0483542	0.0488255	0.049812	0.0683387	0.0581855	0.0438628	0.0455555	0.0347669	0.0245058	0.0431435	0.0333447	0.0300223	0.0564664	0.0382982	0.0220429	0.0603532	0.0607855	0.052221	0.0607918	0.0399853	0.0303318	0.080368	0.0595494	0.0435043
19.8	0.048334	0.0479965	0.0501289	0.0684476	0.0585656	0.0441229	0.0459808	0.035123	0.0241505	0.0427211	0.032897	0.0298577	0.0564252	0.0384328	0.0214319	0.0601781	0.0605775	0.0523988	0.0612836	0.0403551	0.030327	0.0807151	0.0593302	0.0432473
20	0.0485706	0.0483372	0.0506465	0.0685414	0.0586348	0.0440994	0.0454758	0.0353284	0.0234301	0.0424771	0.0332773	0.029686	0.0561925	0.0382926	0.0203846	0.0603101	0.0606545	0.0530043	0.0614024	0.0407542	0.0298593	0.0812364	0.0600445	0.0434007
20.2	0.0492092	0.0485567	0.0510492	0.068474	0.0585676	0.0438836	0.0454412	0.0353428	0.0234262	0.0429217	0.0335661	0.0292862	0.0563936	0.0383036	0.0201679	0.0603594	0.0609317	0.0531124	0.0618499	0.040978	0.0300256	0.0823469	0.0601829	0.0438569
20.4	0.0493301	0.0487602	0.0516999	0.0680318	0.0584427	0.0439392	0.0457885	0.0357607	0.0234855	0.0425762	0.0331687	0.0289629	0.0561795	0.0382262	0.0201763	0.0604407	0.060416	0.05336	0.0619669	0.0410983	0.0301974	0.0827598	0.0598988	0.0438902
20.6	0.0494169	0.0491145	0.0524376	0.06851	0.058292	0.0441486	0.0462874	0.0360043	0.0236621	0.0423789	0.0326617	0.0285375	0.0563077	0.0384577	0.0203702	0.0610929	0.0609323	0.0534237	0.0621483	0.0410022	0.0304101	0.0824291	0.0600125	0.0442932
20.8	0.0500114	0.0496994	0.0530983	0.0692481	0.0588106	0.0444879	0.0465006	0.0370413	0.0240918	0.0426997	0.0331738	0.0284723	0.0565384	0.0380384	0.0203507	0.0616325	0.0615323	0.054091	0.0623276	0.0407584	0.0304452	0.081828	0.0601489	0.0446192
21	0.0496166	0.0495275	0.0529074	0.0695322	0.0591557	0.0447999	0.046228	0.0370308	0.0237573	0.0431084	0.0335034	0.0285513	0.0563475	0.0376475	0.0198432	0.0620119	0.0616793	0.0542982	0.0629661	0.0408833	0.0311722	0.0821808	0.0604656	0.0447044
21.2	0.0491855	0.0495229	0.0526607	0.0690375	0.0592785	0.0445143	0.0458126	0.0367222	0.0242649	0.0439424	0.0336433	0.0289583	0.0558179	0.0374503	0.0189691	0.0616504	0.0616959	0.0535792	0.0631684	0.0409722	0.0313837	0.0827023	0.0610157	0.0452062
21.4	0.0492585	0.0495289	0.0524463	0.0689387	0.0598506	0.0450835	0.045625	0.0362094	0.0241529	0.0446051	0.0339045	0.0290509	0.0560716	0.0373504	0.0190236	0.0614906	0.061436	0.0534189	0.0630704	0.0410698	0.0314815	0.083328	0.0612157	0.0453796
21.6	0.0493458	0.0494886	0.0517657	0.068781	0.0599595	0.0453328	0.0450758	0.0357828	0.0240132	0.0449024	0.0341082	0.0289621	0.0558208	0.0372545	0.0187057	0.0619407	0.0615725	0.0533768	0.0632554	0.0410128	0.0315565	0.0836022	0.0609191	0.0450134
21.8	0.0492166	0.049604	0.0515034	0.0684729	0.0604905	0.0454143	0.044846	0.0354161	0.0237002	0.0453178	0.0345315	0.0292624	0.0559294	0.0376405	0.0187636	0.0624077	0.0617649	0.0537216	0.0632388	0.0407188	0.0313683	0.0843123	0.060733	0.0452974
22	0.0492717	0.0498137	0.0514405	0.0686254	0.0607733	0.0460639	0.0446044	0.034639	0.0235231	0.0459268	0.0347346	0.0299814	0.0560199	0.0374502	0.0189069	0.0627836	0.0620954	0.0537604	0.0634037	0.040405	0.031986	0.0841002	0.0609865	0.0455415
22.2	0.0494891	0.0493714	0.051334	0.0688585	0.0612079	0.046352	0.0453219	0.0344161	0.0243669	0.0459351	0.0349323	0.0301281	0.0554136	0.0365554	0.0189143	0.0629249	0.0625621	0.0538598	0.062968	0.039633	0.0310452	0.0843197	0.0606248	0.0454193
22.4	0.0495559	0.049704	0.0509444	0.0685992	0.0613363	0.0468285	0.0452613	0.0341147	0.0240787	0.0463763	0.0358241	0.0306221	0.05535	0.0364075	0.0188954	0.0629056	0.0621853	0.0542361	0.0628727	0.0391568	0.0309041	0.0841917	0.0608351	0.0455665
22.6	0.0497061	0.0495452	0.049854	0.0689243	0.0616535	0.0469793	0.0455001	0.033764	0.0243014	0.0465351	0.0356475	0.031331	0.0552361	0.0363382	0.019043	0.0630287	0.0623438	0.0542327	0.0631799	0.0388986	0.0310072	0.0840594	0.0611961	0.0458971
22.8	0.049473	0.0489943	0.0490793	0.0690672	0.0620065	0.0472323	0.0456937	0.0334741	0.0241988	0.0474424	0.037082	0.0322494	0.0556715	0.0363911	0.0187869	0.0627021	0.0621567	0.0543367	0.0633379	0.0394364	0.0309509	0.0837166	0.0610069	0.0455447
23	0.0490408	0.0488108	0.0485667	0.0689161	0.0618219	0.0470398	0.0466148	0.0338861	0.0246947	0.0477208	0.0374127	0.0320635	0.0564374	0.0366614	0.018956	0.0632368	0.0625748	0.0546407	0.0635658	0.0392434	0.0307615	0.0838924	0.0613183	0.0459166
23.2	0.0491909	0.0489142	0.0484947	0.0688115	0.0617211	0.0468709	0.0471531	0.0342276	0.024964	0.0477411	0.0381081	0.0323209	0.0561713	0.0365715	0.0187923	0.0633065	0.0626154	0.0549059	0.0635491	0.0396237	0.0307145	0.0837902	0.0614661	0.045682
23.4	0.0490484	0.0490819	0.0491327	0.0685973	0.0613929	0.0467549	0.0476069	0.0341809	0.0251494	0.0483084	0.0387318	0.0328528	0.0565526	0.0370058	0.0184979	0.0634369	0.0627874	0.0553587	0.0636652	0.0397546	0.0304376	0.0838948	0.061901	0.0455158
23.6	0.0489638	0.0481988	0.0497127	0.0683745	0.0614067	0.0470672	0.047443	0.0340172	0.024485	0.048915	0.0395462	0.0333716	0.0562937	0.0370553	0.0183512	0.0636467	0.0632065	0.0557305	0.0634457	0.0396298	0.0302283	0.0837395	0.0624481	0.0451711
23.8	0.0489546	0.0479897	0.0493953	0.0680401	0.0615191	0.0469715	0.0474195	0.0341759	0.0241292	0.0489329	0.0398263	0.0335309	0.0565054	0.0367543	0.0186272	0.0635688	0.0636522	0.0563637	0.0635698	0.0400119	0.030322	0.0842944	0.0631617	0.0452853
24	0.0488819	0.0481271	0.0491586	0.068399	0.0612528	0.0469874	0.0475756	0.0346063	0.0238916	0.0489516	0.0401143	0.0331269	0.0562029	0.0367325	0.018577	0.0634175	0.064121	0.0565904	0.063238	0.0396979	0.030242	0.0844658	0.0637597	0.0453081
24.2	0.0491115	0.0479125	0.0491499	0.0684565	0.0607691	0.0465235	0.0474063	0.0347339	0.0241781	0.0491789	0.039975	0.0328288	0.0560461	0.0369531	0.0187165	0.0627847	0.0644078	0.0562782	0.0633134	0.039658	0.0305108	0.0845404	0.0631863	0.0448704
24.4	0.0486455	0.0474404	0.0493497	0.0689661	0.060907	0.046873	0.0483021	0.0352974	0.0249281	0.0489803	0.0391951	0.0325075	0.0561174	0.0372097	0.0192918	0.062618	0.0643768	0.0564942	0.063188	0.0399905	0.0308283	0.0842152	0.0634006	0.0451303
24.6	0.0483956	0.0476965	0.0496938	0.069924	0.0611302	0.0471889	0.0484643	0.0354982	0.0255031	0.048773	0.0390356	0.0322813	0.0571767	0.0384025	0.0199401	0.0629608	0.0647893	0.0562427	0.0630396	0.040154	0.0309106	0.0837102	0.0635196	0.0453479
24.8	0.0490016	0.0485409	0.0505838	0.0703047	0.0614567	0.0466982	0.0481855	0.035605	0.0256062	0.0490238	0.0396009	0.0326533	0.0572862	0.0387471	0.0198301	0.0630646	0.0652149	0.0560446	0.0634034	0.0406467	0.0314368	0.0837112	0.0635176	0.044953
25	0.0488895	0.0484121	0.0508476	0.0701034	0.0616888	0.0463357	0.0475008	0.0350179	0.0250424	0.0490957	0.0394818	0.0327315	0.0578878	0.0395792	0.0202064	0.0630636	0.0649752	0.0557751	0.0639306	0.041064	0.0324419	0.0840547	0.063296	0.0448057
25.2	0.0484135	0.0482443	0.050751	0.0701797	0.0619182	0.0460583	0.0468036	0.0350713	0.0251054	0.049413	0.0388696	0.0331201	0.0579513	0.0393646	0.0203389	0.0626164	0.0647272	0.0552954	0.0639759	0.0415798	0.0330399	0.0837314	0.0631065	0.0446926
25.4	0.0488282	0.0487551	0.0508365	0.0708326	0.0628135	0.0468274	0.0462151	0.0342641	0.0244014	0.0489666	0.0387663	0.0326355	0.0583773	0.0392731	0.0205258	0.0629966	0.0649816	0.0554642	0.0641398	0.0420719	0.0330618	0.0841445	0.0630018	0.044957
25.6	0.0491071	0.0484906	0.0506107	0.0715051	0.0624703	0.0469547	0.0455701	0.0339908	0.0244036	0.0485211	0.0384723	0.0321686	0.0582026	0.0392373	0.0207422	0.0637694	0.0647342	0.0553303	0.0642324	0.0421346	0.0328747	0.0840659	0.0627629	0.0445977
25.8	0.049598	0.0489627	0.0508926	0.0715297	0.0622463	0.0471538	0.0453502	0.0339597	0.0243792	0.0484836	0.0378845	0.032749	0.0579681	0.0389439	0.0202743	0.0646053	0.0655103	0.05591	0.0644003	0.0417031	0.0324779	0.08499	0.0634461	0.0454422
26	0.0496035	0.0488625	0.0507825	0.0718816	0.0621325	0.0472839	0.0459811	0.0344322	0.0249827	0.0484241	0.0375387	0.0328757	0.0581721	0.0382144	0.0201747	0.0647578	0.0654107	0.0555404	0.0644662	0.041478	0.0325689	0.0851059	0.0638866	0.0457546
26.2	0.0496711	0.0485623	0.0505094	0.0715339	0.0622292	0.0476175	0.0464167	0.0351006	0.0257315	0.0482313	0.0375769	0.0327735	0.058278	0.0377472	0.0198067	0.0653785	0.0653663	0.0557163	0.0642254	0.0415572	0.0320235	0.0856945	0.0637048	0.0460121
26.4	0.0493497	0.0483075	0.0495866	0.0714715	0.0620201	0.0477791	0.0464584	0.0353199	0.0250779	0.0489992	0.0380739	0.0333454	0.058909	0.0382295	0.019808	0.0654693	0.064988	0.0553325	0.0644017	0.0414971	0.0322558	0.0858265	0.0639529	0.0463911
26.6	0.0494105	0.047953	0.0493077	0.0716084	0.0619377	0.0480782	0.0466569	0.0355198	0.0251742	0.0491329	0.0379264	0.0336598	0.0589622	0.0378083	0.0196959	0.0661366	0.0651462	0.0553308	0.0649783	0.0418544	0.032378	0.0865513	0.0639769	0.0468707
26.8	0.0500167	0.0482765	0.0497792	0.071625	0.0617841	0.0484544	0.0470214	0.0357333	0.0250663	0.0495446	0.0387443	0.0337074	0.0591334	0.0376279	0.0198724	0.0661561	0.0649547	0.0553178	0.0652714	0.0420125	0.0320061	0.0866971	0.0639639	0.0470358
27	0.0504474	0.0484199	0.0495973	0.0711566	0.0615961	0.04825	0.0472971	0.0363736	0.0252928	0.0490392	0.0387211	0.0334712	0.0585039	0.0372592	0.0202757	0.0669371	0.0652776	0.0558613	0.065878	0.0413688	0.0319331	0.0868548	0.0639002	0.0473209
27.2	0.0509387	0.0488646	0.0496293	0.0704645	0.0610436	0.0481584	0.0472223	0.0362116	0.0251824	0.0485565	0.0388306	0.0335652	0.0578866	0.036989	0.0204426	0.0670383	0.0653684	0.0562546	0.0659337	0.0416114	0.0321502	0.0870103	0.0643048	0.0472721
27.4	0.0510334	0.0489245	0.0492414	0.069955	0.0604159	0.0477524	0.0471966	0.0360458	0.0248889	0.0486834	0.0387302	0.0335955	0.0578393	0.0367835	0.0203768	0.066993	0.0650751	0.0566453	0.0658779	0.0418011	0.0321161	0.0874109	0.0648955	0.0476638
27.6	0.051225	0.0484793	0.0489311	0.0692523	0.0599801	0.0475511	0.046859	0.0353717	0.0239428	0.0488538	0.0389017	0.0332726	0.0575632	0.0367422	0.0209115	0.067031	0.0656073	0.0572263	0.0658457	0.0419049	0.0322718	0.0880541	0.065412	0.0481818
27.8	0.0513122	0.0487984	0.0484957	0.0693877	0.0601095	0.0471207	0.0468325	0.0347502	0.0234635	0.0486407	0.0386188	0.0330361	0.0578164	0.0369638	0.021495	0.0664879	0.0657538	0.0574326	0.0657748	0.0417825	0.0323078	0.0878544	0.0651731	0.048215
28	0.051888	0.048909	0.0492222	0.0703756	0.0603235	0.0468987	0.047505	0.0351005	0.0239501	0.0488283	0.0386687	0.0321278	0.0576326	0.0377892	0.0219788	0.0656748	0.0655367	0.056822	0.0657894	0.0413529	0.0327427	0.0881581	0.0655319	0.0487088
28.2	0.0519112	0.04895	0.0497817	0.0707495	0.0603496	0.0467586	0.047835	0.0351998	0.0243001	0.0493213	0.0387441	0.0323437	0.0578826	0.038414	0.0224223	0.0648654	0.0653787	0.0565696	0.0658816	0.0413637	0.0326699	0.0873839	0.0649469	0.0478943
28.4	0.0515024	0.0491839	0.0499255	0.0706937	0.060438	0.0464362	0.0483937	0.0353845	0.0240636	0.0494505	0.0384979	0.0325762	0.0583159	0.0388781	0.0230545	0.0647454	0.0654744	0.0564913	0.0658456	0.0416884	0.0332153	0.0871648	0.0650976	0.0478566
28.6	0.0514367	0.0498598	0.0506375	0.0711905	0.0607003	0.0464023	0.0479658	0.0351596	0.024142	0.0496428	0.0384848	0.0328893	0.0591441	0.0399864	0.0238335	0.0645618	0.065464	0.0562591	0.0661641	0.0417767	0.033816	0.0863431	0.0642321	0.04741
28.8	0.0523338	0.0506431	0.051689	0.0710843	0.0610764	0.0459875	0.0474336	0.0348435	0.0237371	0.0498073	0.0383885	0.0335605	0.0592839	0.0400052	0.0238333	0.0642832	0.0656221	0.0565526	0.0661903	0.0419207	0.033853	0.0857335	0.0638959	0.0465057
29	0.0521348	0.0504006	0.051561	0.0715167	0.0611377	0.0459647	0.0471094	0.0349781	0.0234281	0.0493984	0.0379641	0.0336282	0.059672	0.0398927	0.0241961	0.0642523	0.0654783	0.0566577	0.0664069	0.0423516	0.0341059	0.0854276	0.064024	0.047104
29.2	0.0517617	0.0501437	0.0516746	0.0723411	0.0612028	0.0462162	0.0469825	0.0351093	0.0235165	0.0495357	0.0384128	0.0339057	0.0598088	0.0396624	0.0240272	0.0642038	0.065544	0.0567986	0.0665374	0.0427132	0.0342201	0.0847014	0.0640058	0.046677
29.4	0.0519304	0.0500272	0.0516101	0.0729495	0.0613343	0.0463446	0.0469501	0.0351603	0.0230604	0.0490285	0.0388366	0.0340276	0.05978	0.0396958	0.0233296	0.064334	0.0654549	0.056957	0.0666	0.0427817	0.0340165	0.0856797	0.0646986	0.047221
29.6	0.0513926	0.0496752	0.0513074	0.0730684	0.0612043	0.0461394	0.0470102	0.0362976	0.0235803	0.0495024	0.0395235	0.0349197	0.0597087	0.0397001	0.0230406	0.0650688	0.0655634	0.0573737	0.0664411	0.0424193	0.0335231	0.0858288	0.0648454	0.0472095
29.8	0.0509644	0.0492273	0.0510396	0.073381	0.0616899	0.0460563	0.0474742	0.0372492	0.0240062	0.0497264	0.039904	0.0360082	0.0603006	0.0401447	0.0234864	0.0657171	0.0661622	0.0579963	0.0664039	0.0420698	0.0329005	0.0860257	0.0656756	0.0475743
30	0.0499616	0.048696	0.0507932	0.0734321	0.061846	0.0459766	0.0483049	0.0381614	0.0245997	0.0499571	0.0404433	0.0361482	0.0608896	0.0401046	0.0234561	0.0660369	0.0661193	0.0580085	0.0659231	0.0419815	0.0326077	0.0858769	0.0660054	0.047814
30.2	0.0491829	0.0482343	0.0502474	0.0730592	0.0623066	0.045732	0.0477993	0.0377772	0.0239888	0.0497947	0.0408308	0.0358993	0.0610873	0.0404183	0.0233122	0.0663616	0.0659254	0.0580922	0.0657951	0.0419138	0.032233	0.0860237	0.0658924	0.0484283
30.4	0.0489403	0.0479531	0.0499366	0.0735407	0.0623158	0.0457239	0.0482529	0.0371745	0.0233112	0.0496666	0.041018	0.0360129	0.0609731	0.0404748	0.022741	0.0667102	0.0657642	0.0577106	0.0658419	0.0416072	0.0316382	0.0861356	0.0656887	0.0489381
30.6	0.0491497	0.0481612	0.0499271	0.0729426	0.0619465	0.0456088	0.0482746	0.0372693	0.0230388	0.0496324	0.0410197	0.0357278	0.060726	0.0406411	0.0228737	0.0666407	0.0654109	0.0577569	0.0658542	0.0415405	0.0314683	0.086948	0.0660194	0.0494661
30.8	0.0494937	0.0482058	0.05006	0.072417	0.0619743	0.0456119	0.0481424	0.0369926	0.0222356	0.0495284	0.0413737	0.0354402	0.0601031	0.0407584	0.0229667	0.0664411	0.0652386	0.0581061	0.065896	0.0415241	0.0314473	0.0871785	0.0661966	0.0498684
31	0.0491834	0.0480111	0.0494045	0.071818	0.0617778	0.0452907	0.0474889	0.0365961	0.0214253	0.0493673	0.0414035	0.0354037	0.0600758	0.0405601	0.0229851	0.0673071	0.0658315	0.0589991	0.0658012	0.0414383	0.0316444	0.0872425	0.066382	0.0498553
31.2	0.0492924	0.0488149	0.0491919	0.0712131	0.0615629	0.0449965	0.04756	0.0365442	0.0215877	0.0500488	0.0413677	0.0357553	0.0601254	0.0399473	0.0223029	0.0671873	0.065937	0.0593729	0.065618	0.0417812	0.0318542	0.0874296	0.0664821	0.0499988
31.4	0.0492585	0.0485049	0.0485713	0.0716251	0.0618482	0.0453224	0.0476702	0.0364045	0.0217603	0.0502802	0.0411934	0.0350773	0.0602566	0.0401735	0.0224489	0.0673807	0.0654042	0.0594907	0.0656819	0.0422686	0.0318555	0.088121	0.0667859	0.0504601
31.6	0.0497016	0.0491689	0.0495077	0.0714433	0.0621448	0.0457407	0.0474776	0.0355624	0.021239	0.0501999	0.0410067	0.0348141	0.0605748	0.0407341	0.0225547	0.0672583	0.0653915	0.0594507	0.0656771	0.0420702	0.0317591	0.089039	0.0666312	0.0505788
31.8	0.0501472	0.0495221	0.0502715	0.07156	0.0623557	0.0456975	0.0474127	0.0354751	0.0209094	0.0501868	0.0403863	0.0346679	0.0610115	0.0409819	0.0226096	0.0671095	0.0652431	0.0594167	0.065717	0.0414896	0.0315552	0.0884939	0.0662084	0.0504707
32	0.0507701	0.0502068	0.0509459	0.0714911	0.0622778	0.0454804	0.0474302	0.0355822	0.021032	0.0506396	0.0402575	0.0342666	0.0610071	0.0412366	0.0228912	0.067078	0.0653625	0.0591907	0.0657678	0.0413888	0.0317767	0.0891707	0.0665289	0.0503704
32.2	0.0502429	0.0501899	0.0506239	0.0719221	0.0627316	0.0459586	0.0474402	0.0355778	0.0213206	0.0509787	0.0400037	0.0344281	0.0610209	0.0414774	0.0228811	0.0668574	0.0651484	0.0585818	0.0662856	0.0416136	0.0318362	0.0888172	0.0655072	0.0490089
32.4	0.0501206	0.0505785	0.0504412	0.0719049	0.0632728	0.0461828	0.0469238	0.0346439	0.0209158	0.0510472	0.0388541	0.0346274	0.0615698	0.0423406	0.0232619	0.0665544	0.065248	0.0584518	0.0667723	0.0419691	0.032386	0.0891583	0.06549	0.0493573
32.6	0.0504107	0.0504502	0.050743	0.0720397	0.0633387	0.0466845	0.0465196	0.0342584	0.0212556	0.0517209	0.0387202	0.0349408	0.0624972	0.0430412	0.0238029	0.0670932	0.0656907	0.0589073	0.0668649	0.0417499	0.0326502	0.0886379	0.0650823	0.049379
32.8	0.051165	0.0507792	0.0512362	0.0719354	0.06333	0.0465744	0.0467633	0.0351549	0.0217062	0.0514786	0.0382849	0.0350227	0.0620501	0.0429976	0.0235413	0.0671378	0.0656665	0.0590752	0.0668025	0.0415249	0.0326753	0.0885771	0.0647342	0.0490509
33	0.0512982	0.050823	0.0511597	0.072243	0.0632858	0.0468049	0.0463804	0.0350147	0.0215837	0.0514879	0.0386521	0.0349204	0.0619227	0.0432508	0.0235871	0.0671962	0.0655136	0.0587506	0.0673824	0.0418174	0.0327647	0.0882831	0.0642497	0.0493404
33.2	0.051315	0.0506751	0.0512371	0.0723088	0.063354	0.0473696	0.046153	0.0348744	0.0218412	0.0522331	0.0394414	0.0352976	0.0612072	0.0428917	0.0231095	0.0672916	0.0657308	0.0589368	0.0675765	0.0420389	0.0333336	0.0879798	0.0640637	0.0486849
33.4	0.0515618	0.0509519	0.051049	0.0723479	0.0633963	0.0471401	0.0459309	0.0350266	0.0218575	0.0523577	0.0395694	0.0357872	0.0612762	0.0428926	0.0230124	0.067153	0.0656237	0.0592917	0.0675137	0.0417295	0.033281	0.0883375	0.0640849	0.0486911
33.6	0.0516166	0.0511828	0.0509044	0.0723286	0.0640427	0.0471659	0.0452643	0.0348572	0.0220301	0.0526812	0.0402954	0.0362739	0.0605494	0.0427388	0.022895	0.0672286	0.0659266	0.0595519	0.0678882	0.0415615	0.0333905	0.0881008	0.0637454	0.0483097
33.8	0.051582	0.0512087	0.0509873	0.0731786	0.0644373	0.0475969	0.045687	0.0350528	0.0226099	0.0519506	0.0405019	0.0361898	0.0598723	0.042847	0.023253	0.0674245	0.066201	0.0598127	0.0681539	0.0412135	0.0338273	0.0868635	0.0636481	0.0477052
34	0.0515399	0.0514295	0.0509317	0.0736923	0.0645842	0.0481688	0.0459295	0.034985	0.0231191	0.0518373	0.0409985	0.0357869	0.059351	0.0422827	0.0224484	0.0674424	0.0659702	0.059505	0.068015	0.0413553	0.0340126	0.086531	0.0633758	0.0474791
34.2	0.0513952	0.0508545	0.0505702	0.0739243	0.0647419	0.0479144	0.0458521	0.034441	0.0230059	0.0512189	0.0409117	0.0353856	0.0586366	0.0424163	0.0224377	0.0666374	0.0649373	0.0584319	0.0681477	0.0417103	0.0341457	0.0869796	0.0634446	0.0483387
34.4	0.0516317	0.0504953	0.0503889	0.0741883	0.0648966	0.0484593	0.046601	0.0347204	0.0232814	0.0510671	0.0409064	0.035355	0.0582154	0.0421974	0.0221373	0.0666067	0.065355	0.0583296	0.0677932	0.0418032	0.0336858	0.0870968	0.0637029	0.0484886
34.6	0.051802	0.0506957	0.0504889	0.0737743	0.0652176	0.0487674	0.0467338	0.0350769	0.0230457	0.0517541	0.0414579	0.0356872	0.0582465	0.0420235	0.0227736	0.0654939	0.0650471	0.0577295	0.0672852	0.0425351	0.0338716	0.0875956	0.0641329	0.048847
34.8	0.051768	0.0505827	0.0503191	0.0741287	0.0653612	0.0491946	0.0465661	0.0349498	0.0225382	0.0516089	0.0414892	0.0353887	0.0580332	0.0414879	0.0228676	0.0655489	0.0654579	0.0580354	0.0670581	0.0425281	0.0336808	0.0872775	0.0643226	0.0492288
35	0.0520181	0.0511345	0.0502152	0.0741521	0.0649385	0.0495346	0.0471748	0.0352917	0.0232912	0.0511058	0.0408509	0.0352695	0.0583827	0.0407659	0.0228515	0.0661898	0.0661235	0.0583696	0.0662406	0.0421792	0.0331068	0.0868997	0.0645959	0.0489211
35.2	0.052375	0.051507	0.0505445	0.0747171	0.0653784	0.0502267	0.047723	0.0358905	0.0240495	0.0511301	0.0398824	0.0349205	0.0583302	0.0402328	0.0227418	0.0662218	0.0659378	0.0583573	0.0660005	0.0428409	0.033162	0.0870026	0.065204	0.0490611
35.4	0.0523875	0.0516129	0.0506826	0.0753522	0.0654204	0.0503053	0.0476426	0.0355056	0.0240385	0.0504504	0.0394155	0.0342157	0.0589974	0.0406765	0.0231479	0.0661966	0.0658135	0.0577103	0.0655685	0.043195	0.0326819	0.0876069	0.065765	0.0494472
35.6	0.052707	0.05205	0.0516708	0.0749265	0.0653227	0.0499601	0.047843	0.0355455	0.0240173	0.0505247	0.038922	0.0346217	0.0593444	0.040584	0.0235032	0.0661045	0.0661878	0.0576414	0.0650873	0.0424152	0.0318854	0.0877041	0.0658961	0.0493825
35.8	0.0527768	0.0521178	0.0517215	0.0743546	0.0645431	0.049521	0.0478406	0.0356089	0.0238621	0.0503884	0.0382682	0.03412	0.0594212	0.0402255	0.0241349	0.0667938	0.066871	0.0577234	0.0652357	0.0427455	0.0320783	0.087223	0.0663138	0.0497278
36	0.0526479	0.0523223	0.0516931	0.0748171	0.0641579	0.0493661	0.0482163	0.0357325	0.0240416	0.050995	0.0386053	0.0340362	0.0592225	0.0398986	0.0234641	0.0671537	0.0669492	0.057695	0.0651532	0.043078	0.0325642	0.0880022	0.0670016	0.0501144
36.2	0.0520799	0.0512425	0.0508528	0.075008	0.0642604	0.0495199	0.0484784	0.0355642	0.0240199	0.0510672	0.0384105	0.034605	0.0596959	0.0403094	0.0241196	0.0673	0.0669019	0.0575314	0.0658162	0.0434924	0.0328571	0.0882951	0.0666639	0.0506114
36.4	0.0521538	0.0512512	0.0508677	0.0742132	0.0640624	0.0489472	0.0484127	0.0352187	0.023563	0.0511079	0.0386265	0.0347247	0.0599452	0.0408809	0.0243348	0.0681426	0.0677383	0.0585867	0.0651986	0.0433657	0.0325187	0.0883663	0.0675807	0.0518518
36.6	0.052239	0.0509648	0.0509471	0.0741224	0.0634595	0.0485465	0.0484149	0.0352127	0.0233177	0.0514676	0.0390592	0.034651	0.0602207	0.0408772	0.0245494	0.0692565	0.0687635	0.0592553	0.0648741	0.0430252	0.0322483	0.0883584	0.0678166	0.0524991
36.8	0.0527249	0.0512058	0.0509275	0.0739778	0.0631513	0.0483573	0.0486892	0.0355399	0.0232902	0.0512104	0.0391081	0.0344747	0.0601749	0.0411968	0.0245423	0.0689667	0.0682642	0.0589825	0.0649335	0.0429226	0.0321453	0.0887782	0.0674362	0.0525549
37	0.0527723	0.0511213	0.0504423	0.0737403	0.0631126	0.0487802	0.048073	0.0344448	0.022406	0.0515674	0.0393631	0.0346019	0.0601279	0.0412205	0.0242641	0.0689926	0.0683784	0.0589981	0.0653065	0.0428819	0.0320155	0.0887368	0.067022	0.0522056
37.2	0.0524821	0.0508103	0.0500413	0.0735427	0.0626922	0.0483795	0.0481237	0.0344069	0.0221082	0.0516704	0.0395916	0.0349594	0.0599054	0.0406444	0.023573	0.0690978	0.0689903	0.05961	0.0657587	0.0428176	0.0321162	0.089237	0.0675731	0.0520624
37.4	0.0531596	0.0508806	0.0501416	0.0738061	0.0631724	0.0483328	0.0477748	0.0343439	0.0214662	0.0512705	0.0399271	0.0348355	0.0606518	0.0413618	0.0237505	0.0689865	0.0689114	0.0597567	0.0659826	0.0425072	0.0322513	0.0899488	0.0675309	0.051956
37.6	0.0528193	0.0505903	0.0497255	0.0743826	0.0638001	0.0480798	0.0476509	0.034262	0.0211616	0.0510717	0.0404871	0.0350021	0.0601312	0.0413713	0.0233492	0.0689029	0.0691033	0.0598815	0.0667486	0.0425542	0.0328094	0.0902408	0.0672257	0.0518959
37.8	0.0522311	0.0500218	0.0493591	0.0745654	0.0638715	0.0485535	0.0483206	0.0348562	0.0214927	0.0506156	0.0401943	0.0345407	0.0600426	0.0415075	0.0231501	0.0688546	0.068924	0.0592361	0.0670848	0.0423712	0.0331943	0.0899726	0.0670933	0.0516163
38	0.0518093	0.0496446	0.0490642	0.0748419	0.0641763	0.0485411	0.0480215	0.0343953	0.0213426	0.0508857	0.0410219	0.0349611	0.0603588	0.0416229	0.0228917	0.0683806	0.0680721	0.058493	0.0671921	0.0426061	0.03313	0.0904294	0.0671643	0.0514534
38.2	0.0511818	0.0492848	0.0488097	0.0742089	0.0645806	0.0480735	0.0480174	0.034484	0.0211524	0.0505907	0.0404282	0.0345053	0.0606905	0.0420986	0.02319	0.0681926	0.0679605	0.0580697	0.0673407	0.0422026	0.032882	0.0903935	0.0672286	0.0515443
38.4	0.0508631	0.0491716	0.0487471	0.074452	0.0654044	0.0482886	0.048496	0.0349257	0.0212395	0.0508701	0.0404791	0.0344045	0.0612318	0.0423461	0.0232939	0.0681466	0.0685828	0.0583436	0.0667807	0.0418484	0.0324405	0.0898249	0.0670362	0.0508575
38.6	0.0506043	0.049537	0.0487691	0.0747849	0.0659929	0.0487176	0.0487697	0.0350712	0.0215299	0.0508718	0.0407446	0.0349633	0.0612865	0.0420015	0.0233437	0.0681132	0.0682403	0.0581598	0.0666271	0.0421854	0.0325108	0.089792	0.0667248	0.050499
38.8	0.0500799	0.0492708	0.0487969	0.0751362	0.0658823	0.0488816	0.0489335	0.0355711	0.02207	0.0502653	0.0404293	0.0343661	0.0609227	0.0413535	0.0228802	0.0684707	0.0684242	0.0583869	0.0665966	0.0417534	0.0324291	0.0894744	0.0668424	0.0503427
39	0.0498002	0.0494948	0.0492796	0.0750731	0.0659846	0.0490592	0.0497265	0.0365523	0.0228835	0.0500708	0.0399977	0.0346273	0.0610328	0.0409092	0.0227383	0.0684614	0.0683136	0.0587568	0.0662192	0.0414517	0.031887	0.0886677	0.0669876	0.0496196
39.2	0.0494076	0.049589	0.0494141	0.0757645	0.0664658	0.049062	0.0498169	0.0365832	0.0226888	0.0501326	0.0397621	0.0346308	0.0610121	0.0406273	0.0224382	0.0680353	0.0676572	0.0585739	0.0665704	0.04192	0.0322254	0.0889064	0.0677002	0.0495557
39.4	0.0497179	0.0502205	0.0495667	0.0756058	0.0662489	0.0484826	0.0496415	0.0366522	0.022761	0.049779	0.0402768	0.0351605	0.0615639	0.0407414	0.0225295	0.0682834	0.0679032	0.0587545	0.0663502	0.0421009	0.0325813	0.0891292	0.0676859	0.0496314
39.6	0.0498298	0.050188	0.0499952	0.0755552	0.0665825	0.0491622	0.0502771	0.0370808	0.0234389	0.0506583	0.0408829	0.0356239	0.0612757	0.0406347	0.0233237	0.0689341	0.0683333	0.0597534	0.0660185	0.0417457	0.0323849	0.0891764	0.0682776	0.0497209
39.8	0.0498376	0.0503866	0.0495881	0.0752706	0.0664999	0.0493367	0.0500755	0.0370692	0.0232462	0.0505577	0.0412327	0.0359374	0.0604947	0.0402879	0.0231747	0.0695498	0.0684909	0.0600282	0.0666032	0.0429666	0.0332158	0.0893568	0.0685789	0.0502974
40	0.0499474	0.0501932	0.0497685	0.0756095	0.0665471	0.0497522	0.0496679	0.0369164	0.0228613	0.0515097	0.0421022	0.037096	0.060241	0.0404251	0.0227666	0.0696965	0.0684802	0.0604696	0.0664593	0.0428926	0.0328961	0.0900754	0.0689027	0.0507737
40.2	0.0500178	0.0500248	0.0491088	0.0753315	0.0666694	0.050401	0.0490695	0.0362945	0.0222605	0.0516291	0.0428119	0.0376662	0.0603513	0.0409687	0.0237697	0.0696476	0.0686846	0.060379	0.0665926	0.0435428	0.0330228	0.0895123	0.0680794	0.0504101
40.4	0.0505434	0.0509796	0.0496693	0.0755489	0.0665038	0.0505927	0.0485969	0.0356077	0.0220709	0.0522845	0.0434626	0.0374703	0.0599531	0.0411617	0.0237389	0.0695551	0.0683682	0.0606103	0.065713	0.04307	0.0320191	0.0893443	0.0685604	0.0507578
40.6	0.0506301	0.0508687	0.0497013	0.0759678	0.0666107	0.0511761	0.0482416	0.0349766	0.0219857	0.0527573	0.0438179	0.0376551	0.0597675	0.0410396	0.0239653	0.0695422	0.068536	0.0606051	0.0658133	0.0430286	0.0322129	0.0902385	0.0686764	0.0508813
40.8	0.0509157	0.0505381	0.0498605	0.0757573	0.0665726	0.0520701	0.0479371	0.0348677	0.0217951	0.0527453	0.0435038	0.0372326	0.0595853	0.0411033	0.0240084	0.068516	0.0681023	0.0602526	0.066006	0.0428218	0.0324147	0.0908991	0.0682181	0.0505546
41	0.0510321	0.0500705	0.0493875	0.0756259	0.0666173	0.052237	0.0473283	0.03423	0.0211828	0.0528245	0.043304	0.0369645	0.0594387	0.0410547	0.0240781	0.0685246	0.0683606	0.0604724	0.0663894	0.0431181	0.0327504	0.0914053	0.06838	0.0505287
41.2	0.0510652	0.0496785	0.0495901	0.076268	0.0666849	0.0524604	0.0477702	0.0345758	0.0214566	0.0526431	0.0433408	0.0368605	0.0599533	0.0410547	0.0246736	0.0681937	0.0682813	0.060187	0.0667942	0.043548	0.0332519	0.0919012	0.068532	0.0507162
41.4	0.051693	0.0495525	0.0498271	0.0770129	0.0675346	0.0532624	0.0471269	0.0339211	0.0208543	0.0525759	0.0431057	0.0361368	0.0600696	0.0417298	0.0254593	0.0680415	0.0680287	0.0595754	0.0664644	0.0435092	0.0336458	0.0929536	0.0684033	0.0512976
41.6	0.0515444	0.0494636	0.0492267	0.0767755	0.0677353	0.0531564	0.0474459	0.0338539	0.0214026	0.0524492	0.0429025	0.0358921	0.0599406	0.0412819	0.0250027	0.0679061	0.0681917	0.0596268	0.0672315	0.0437456	0.0339516	0.0927393	0.068231	0.0513893
41.8	0.0520683	0.049673	0.0497106	0.0765558	0.0678995	0.0537736	0.0467006	0.0332978	0.0211205	0.0524796	0.0425952	0.0356726	0.059937	0.0411674	0.0248329	0.0678037	0.0678078	0.0587937	0.0675207	0.043927	0.0343268	0.0927357	0.0684888	0.0515089
42	0.0524055	0.0500569	0.0501861	0.077139	0.0682671	0.0539868	0.0462339	0.0329982	0.0213953	0.0526077	0.0427567	0.0357772	0.060173	0.0412974	0.0248361	0.0681926	0.0678799	0.058963	0.0673865	0.0437084	0.0342148	0.0934989	0.0684623	0.051377
42.2	0.0530696	0.0504209	0.0505355	0.0773208	0.0686799	0.0540646	0.046564	0.0339366	0.021951	0.0523402	0.0415097	0.0348873	0.060325	0.0416434	0.0251153	0.068219	0.0676989	0.0585606	0.0677242	0.0433697	0.0342805	0.0932687	0.068658	0.051308
42.4	0.0533211	0.0506064	0.0509042	0.0779002	0.0686003	0.0537455	0.0468536	0.0338642	0.021735	0.0521729	0.0413209	0.0346985	0.0603418	0.0417387	0.0246952	0.0676603	0.0671052	0.0580363	0.067819	0.0435389	0.0345097	0.0931197	0.0685864	0.0513547
42.6	0.0533065	0.0509185	0.0512894	0.0779928	0.068557	0.0537738	0.0471224	0.0342415	0.0219119	0.0519785	0.0415518	0.0346388	0.0609215	0.0414817	0.0249817	0.0676882	0.0664198	0.0578653	0.0678357	0.0435986	0.0342255	0.0935455	0.0685834	0.0516747
42.8	0.0534596	0.0509632	0.0512299	0.0777884	0.0680373	0.0532292	0.0473552	0.0344192	0.0218198	0.0516419	0.0414512	0.0345721	0.0616159	0.04153	0.0252116	0.0677163	0.0661887	0.0575475	0.0684101	0.0435642	0.034362	0.0938432	0.0687749	0.051994
43	0.0536134	0.051425	0.0511917	0.0776255	0.0682433	0.0528763	0.0480912	0.0349448	0.0219632	0.0516718	0.0410333	0.0349515	0.0620731	0.041786	0.0252001	0.0676865	0.0659006	0.0576224	0.0690371	0.0440385	0.0341551	0.0938053	0.0688569	0.0521881
43.2	0.0539433	0.0518513	0.0509442	0.0778921	0.0680701	0.0528198	0.0485172	0.0348239	0.0216346	0.0511142	0.0406881	0.0348312	0.0627483	0.0420842	0.025402	0.0681427	0.0659437	0.058017	0.0692049	0.0444018	0.0343318	0.0943792	0.0693111	0.0524595
43.4	0.0544994	0.0520241	0.0507753	0.0775604	0.0680164	0.0529579	0.0483999	0.0347511	0.0212898	0.0513126	0.0410523	0.0352507	0.0630764	0.0424053	0.0259582	0.0680541	0.066623	0.058525	0.0692438	0.0447732	0.0344466	0.0940116	0.0689329	0.0527511
43.6	0.054483	0.0518595	0.0507647	0.0774227	0.0681815	0.0531928	0.0490955	0.0348669	0.0218572	0.0517603	0.0412533	0.0357513	0.0628256	0.0422212	0.0262928	0.06784	0.0666231	0.0584571	0.0692318	0.044535	0.0337155	0.0935107	0.069089	0.0525852
43.8	0.0543538	0.0519819	0.0504976	0.0771728	0.0678759	0.0532722	0.0487902	0.035072	0.0219798	0.051325	0.0412484	0.0362864	0.0626931	0.0424009	0.0260377	0.068204	0.0665148	0.0583255	0.070014	0.0446325	0.0339641	0.0935588	0.0692253	0.0529075
44	0.0544888	0.0520781	0.0509898	0.0773387	0.0675665	0.0536804	0.0485954	0.0354298	0.0218693	0.0520723	0.0419222	0.0371086	0.063215	0.0430934	0.0264727	0.0684188	0.066893	0.0584386	0.0698975	0.0439239	0.0333886	0.0929205	0.069051	0.0523833
44.2	0.0541231	0.0520504	0.0502983	0.077203	0.0673654	0.0536737	0.0491528	0.035493	0.0221027	0.0522659	0.0422481	0.0374615	0.0630007	0.0429234	0.0263506	0.0682623	0.0670598	0.0582561	0.0701346	0.0440663	0.0333176	0.0917422	0.0683368	0.0518338
44.4	0.0542896	0.0521024	0.0508143	0.0771567	0.0669585	0.0529429	0.0486258	0.0354378	0.0219346	0.0524873	0.0422313	0.0374744	0.0629282	0.0427135	0.0264736	0.0689091	0.0672694	0.0589291	0.0694558	0.0432569	0.0322503	0.0916086	0.0686199	0.0517465
44.6	0.0544021	0.0513814	0.0505881	0.0766869	0.0670287	0.0526303	0.0491694	0.0356329	0.0221891	0.0522044	0.0424951	0.0374197	0.0626762	0.0424871	0.0265185	0.0697771	0.0684085	0.0596085	0.0689153	0.0430036	0.0325237	0.0920428	0.0686946	0.0511615
44.8	0.054028	0.0511276	0.0499984	0.0765817	0.0671032	0.0530135	0.0489882	0.0357527	0.0217258	0.0519975	0.0424366	0.0375006	0.0632008	0.0427432	0.0268525	0.0693082	0.0680339	0.0594266	0.0687923	0.0428314	0.0325392	0.0923539	0.0691581	0.0511201
45	0.0544454	0.0507809	0.0497993	0.0766104	0.0666116	0.0523522	0.0495206	0.0359257	0.0220916	0.0520873	0.0424679	0.037792	0.0636035	0.0429722	0.0271066	0.0703083	0.0685839	0.0597673	0.0680915	0.0428545	0.0325473	0.0921925	0.0694933	0.0511764
45.2	0.0542161	0.0503645	0.049563	0.0773009	0.0671851	0.0523529	0.0502672	0.0365635	0.0226289	0.0518708	0.0421751	0.0374579	0.0632567	0.0425896	0.0266287	0.0704119	0.0685849	0.0596571	0.0676411	0.0423877	0.0325676	0.0920671	0.0697174	0.0510376
45.4	0.054199	0.0498664	0.0489848	0.0775839	0.068153	0.0525801	0.0498765	0.0360595	0.022289	0.0523072	0.0422438	0.0375736	0.0628233	0.0425286	0.0263239	0.0710524	0.0689697	0.0600963	0.0669226	0.0417131	0.0318931	0.0927259	0.0698826	0.0516251
45.6	0.0541374	0.0498919	0.048544	0.0771167	0.0678815	0.0519832	0.0502895	0.0366689	0.0225731	0.0529842	0.042374	0.0378401	0.0627142	0.042134	0.0258518	0.0712598	0.0692701	0.0603313	0.0668408	0.0420173	0.0320306	0.0925777	0.0702972	0.0518237
45.8	0.0543871	0.0504083	0.0491447	0.0774824	0.0680449	0.0524475	0.0493276	0.036113	0.0219694	0.0533272	0.0424365	0.0375023	0.0626136	0.0421588	0.0261306	0.0716459	0.0689826	0.0602701	0.0664535	0.0424784	0.0321406	0.0930632	0.0703827	0.0524163
46	0.0542408	0.0500306	0.048981	0.0779384	0.0678981	0.0526492	0.0491801	0.0361556	0.0221984	0.0535111	0.042349	0.0369498	0.0627455	0.0424781	0.0260322	0.0714725	0.0686988	0.0599807	0.0659787	0.0419195	0.0318365	0.0932927	0.0708488	0.0524636
46.2	0.0542369	0.0502586	0.0487379	0.0779898	0.0677747	0.0525505	0.0492722	0.036184	0.0217401	0.0542404	0.042534	0.0365731	0.0626042	0.0426423	0.0255897	0.0710572	0.0679844	0.0589188	0.0660492	0.0421615	0.0319069	0.0927409	0.0710953	0.0524891
46.4	0.0537335	0.0502403	0.0484829	0.0778559	0.0673714	0.0524443	0.0490322	0.0351548	0.0207581	0.0551207	0.0433122	0.0367867	0.0630727	0.0426777	0.025277	0.0712499	0.0678856	0.0586057	0.0658038	0.0424354	0.0320455	0.0925907	0.0704443	0.0527597
46.6	0.0533426	0.0499088	0.0484923	0.0780612	0.067471	0.0530631	0.048988	0.0350281	0.0207043	0.0556852	0.0441752	0.0368733	0.0636929	0.0424053	0.0253406	0.0717253	0.0684133	0.0591047	0.0661671	0.0431365	0.0320327	0.09345	0.0705981	0.0532555
46.8	0.0531179	0.0501093	0.0484013	0.0776449	0.0673129	0.0532691	0.0487465	0.0348981	0.020368	0.055459	0.0443883	0.0374813	0.0638319	0.0425465	0.0249569	0.0716359	0.0686291	0.0589005	0.0665743	0.0436581	0.032182	0.0928959	0.0703181	0.0532383
47	0.0529441	0.050749	0.0486948	0.0777287	0.0676579	0.0539755	0.0488033	0.0350271	0.0207999	0.0553442	0.0442447	0.0368046	0.0634773	0.0422547	0.0245402	0.0706968	0.0685671	0.0587997	0.0665099	0.0441339	0.0320462	0.0923272	0.0702875	0.0533942
47.2	0.0531946	0.050528	0.0486716	0.077573	0.0672913	0.0541432	0.0485777	0.0344373	0.0208484	0.0550003	0.0442943	0.0360933	0.0638414	0.042201	0.0245648	0.0702114	0.0684967	0.0588257	0.0666165	0.0436089	0.0319127	0.092248	0.0701076	0.054026
47.4	0.0526884	0.0499971	0.0487832	0.077086	0.0673629	0.0546382	0.0487053	0.0343781	0.0210835	0.0551371	0.0447778	0.0362538	0.0633868	0.0420114	0.0248629	0.0692564	0.068033	0.0582034	0.0670648	0.043541	0.0323204	0.0922855	0.070037	0.0541939
47.6	0.0526706	0.050488	0.0495717	0.0767913	0.0674272	0.0545053	0.0491115	0.0344356	0.0221814	0.0553475	0.04557	0.0370337	0.0632854	0.0418406	0.0248633	0.069318	0.0681007	0.0582863	0.0676444	0.0432656	0.0323706	0.0921254	0.0702383	0.0540291
47.8	0.0527136	0.0507628	0.0501312	0.0777849	0.0682177	0.0556007	0.0493099	0.0346191	0.0227211	0.0554542	0.0457581	0.0372683	0.0634622	0.0422397	0.0250344	0.0697046	0.0683135	0.0585081	0.0678963	0.0428594	0.0325056	0.0923355	0.0709077	0.054406
48	0.0525053	0.0510243	0.0504399	0.0780052	0.0683572	0.0552158	0.0496645	0.0352317	0.0227407	0.0557265	0.046154	0.0377649	0.063426	0.0426468	0.0254356	0.0695991	0.0687721	0.058703	0.0679949	0.0425633	0.0322847	0.0915719	0.070229	0.0538647
48.2	0.0527655	0.0512747	0.0508135	0.0771953	0.0682115	0.0546769	0.0496361	0.0348625	0.0230373	0.0559387	0.0460987	0.0379518	0.062943	0.0422481	0.0252852	0.0698965	0.0688851	0.0586646	0.0684572	0.0429875	0.0321978	0.0917498	0.0707086	0.0540754
48.4	0.0530831	0.0515154	0.0514097	0.0771853	0.0678101	0.0540318	0.0496219	0.0351904	0.0232664	0.0557921	0.04623	0.037629	0.0633217	0.042091	0.0251651	0.0703226	0.0691276	0.059328	0.0679399	0.0425637	0.0323771	0.0920264	0.0709389	0.0536294
48.6	0.0534791	0.0516403	0.0513086	0.0769212	0.0681936	0.053524	0.0505437	0.0357694	0.0238041	0.0553856	0.0461877	0.0376239	0.0631542	0.0420101	0.0255398	0.0698555	0.06905	0.0593019	0.0677808	0.0422176	0.0325061	0.0926124	0.0714908	0.0538231
48.8	0.0531908	0.0514891	0.0507528	0.076997	0.0685448	0.0530776	0.050417	0.0361916	0.0240121	0.0555108	0.0458211	0.0377181	0.0631126	0.0421464	0.0252904	0.0693486	0.0685979	0.0587618	0.0679451	0.0421272	0.0325041	0.0932287	0.0724087	0.0541075
49	0.0541537	0.0511097	0.0509144	0.0768566	0.0688572	0.0524182	0.0511509	0.0366796	0.024526	0.0550336	0.0450965	0.037174	0.0629233	0.0422436	0.0247878	0.0704298	0.0694457	0.0595474	0.0673479	0.0416537	0.0321663	0.0927124	0.0721425	0.0537787
49.2	0.0538508	0.0509619	0.0502457	0.0771886	0.0696645	0.0520508	0.0511701	0.0368468	0.0247605	0.0545572	0.0450286	0.0368509	0.0625229	0.0418999	0.0245814	0.070696	0.0695391	0.0601641	0.0677019	0.0414228	0.0318975	0.0931702	0.0723401	0.0543066
49.4	0.0535149	0.0510148	0.0502208	0.0774455	0.0698975	0.0519497	0.0516095	0.0372834	0.0245753	0.0546737	0.0449044	0.0365996	0.0622291	0.0417519	0.0251127	0.0707112	0.0695543	0.0604016	0.0674247	0.0409976	0.0314502	0.0937567	0.0723078	0.054868
49.6	0.0538547	0.0516798	0.0503821	0.0768438	0.0693335	0.0509178	0.0519876	0.0376755	0.0245828	0.0543342	0.0442563	0.0362141	0.0623582	0.0418396	0.0251846	0.0706974	0.069318	0.0605589	0.0671888	0.0412703	0.0316167	0.0940708	0.0728825	0.0555852
49.8	0.0544333	0.0524255	0.0511233	0.076904	0.068896	0.0508675	0.0519849	0.0377351	0.0247954	0.0535119	0.0438738	0.0355176	0.0624042	0.0413911	0.0253716	0.0708653	0.0690503	0.060687	0.0672852	0.0415184	0.0313473	0.0941551	0.0730468	0.0561906
50	0.0545922	0.0522613	0.050836	0.0771695	0.0683183	0.0505654	0.0524215	0.0378213	0.0247968	0.0538499	0.0435831	0.0357472	0.0624357	0.0413065	0.0248902	0.0708105	0.0687562	0.0600844	0.0679938	0.0417013	0.0315075	0.094058	0.0730744	0.0558563
50.2	0.0551687	0.0529151	0.0510923	0.077062	0.0682204	0.0502613	0.0529488	0.038211	0.0247647	0.0542788	0.0433601	0.0359751	0.0623348	0.0409476	0.0249738	0.0714317	0.0689716	0.0600238	0.0679901	0.0419866	0.0314436	0.0941667	0.0727673	0.0559486
50.4	0.0551747	0.0531698	0.0514672	0.0773438	0.0675855	0.0505697	0.0524415	0.0377392	0.0243558	0.0540728	0.0433189	0.0364905	0.0624896	0.0408224	0.0248823	0.0713972	0.0694305	0.059849	0.0682928	0.0426434	0.0317141	0.0940599	0.0724061	0.0562609
50.6	0.0550668	0.0531653	0.0519946	0.077247	0.0674673	0.0506938	0.0525437	0.0380473	0.0249429	0.0538112	0.0435979	0.0366325	0.0627639	0.0408187	0.0249268	0.0712395	0.069555	0.0599207	0.0680599	0.042555	0.0312501	0.09436	0.0730477	0.0566481
50.8	0.055359	0.0536294	0.0519093	0.0769384	0.0675235	0.0504986	0.0524084	0.0380725	0.0252117	0.0530685	0.0432715	0.0370237	0.0633034	0.041545	0.0255191	0.0704607	0.0696091	0.059762	0.0676843	0.0425385	0.0311193	0.0936206	0.0726791	0.0561285
51	0.0556481	0.053564	0.0518255	0.0766694	0.0672725	0.0506427	0.0522735	0.0379096	0.0256168	0.053076	0.0431851	0.0367435	0.0634934	0.0418867	0.0259463	0.0700528	0.0699487	0.0597588	0.0677224	0.0424945	0.0311469	0.0935816	0.0721932	0.0559811
51.2	0.055796	0.0528956	0.0517839	0.076174	0.0668737	0.0505022	0.0525588	0.038015	0.0255133	0.0528725	0.0431465	0.0369486	0.0640427	0.0421629	0.0262437	0.0698817	0.0700399	0.0594366	0.0681594	0.0423696	0.0313121	0.0941508	0.0717396	0.0560967
51.4	0.055601	0.0532769	0.0523805	0.0765419	0.0669023	0.05141	0.0526042	0.0382418	0.0254966	0.0533371	0.0435381	0.0378722	0.0640067	0.0426314	0.027044	0.0696555	0.0697613	0.0592424	0.068063	0.042306	0.0315986	0.0943594	0.0722201	0.0553944
51.6	0.0558425	0.0538654	0.0529024	0.0777257	0.0675916	0.0523118	0.0526944	0.0381255	0.0255427	0.0537364	0.0437081	0.03843	0.0645328	0.0431639	0.0273139	0.0696691	0.0704514	0.0590266	0.0676723	0.0420312	0.030966	0.0939222	0.0720881	0.0547598
51.8	0.0558429	0.0534799	0.0525386	0.07869	0.0680258	0.0531731	0.0525021	0.0380335	0.0255728	0.053941	0.0432968	0.0385758	0.0648168	0.0434326	0.027426	0.069609	0.0705668	0.0588472	0.0673663	0.0422891	0.0311031	0.0942661	0.0721053	0.0546739
52	0.0549739	0.0534544	0.0522378	0.0787978	0.0678344	0.0529866	0.052638	0.0386966	0.0260273	0.0545141	0.0434926	0.0390685	0.0651107	0.0440107	0.0272984	0.0692912	0.0703454	0.0586092	0.0675957	0.0426972	0.0312141	0.0943874	0.071346	0.0545019
52.2	0.05466	0.0531317	0.0518747	0.0786141	0.0681292	0.0534739	0.0520361	0.0381529	0.026224	0.0551656	0.0438468	0.0388229	0.0655084	0.0443663	0.0269065	0.0691917	0.0700182	0.0586175	0.0678187	0.0432324	0.0317402	0.0945172	0.0714513	0.0543931
52.4	0.0547717	0.0534101	0.0515321	0.0789389	0.0683914	0.0536708	0.0524198	0.0390087	0.0268472	0.0552914	0.0443984	0.0385369	0.0655275	0.0442728	0.0269424	0.0687211	0.0699013	0.0585468	0.0676202	0.0430482	0.0319748	0.0942483	0.0708036	0.053581
52.6	0.0548557	0.0528763	0.0507951	0.0788144	0.0692246	0.0540047	0.0516488	0.0386804	0.0257013	0.0552851	0.0444278	0.0386708	0.0646752	0.0442972	0.0269632	0.0687208	0.0700989	0.0585118	0.0674993	0.0433631	0.0317947	0.0949063	0.0711161	0.0539916
52.8	0.0542641	0.0520863	0.0495026	0.0789815	0.0697382	0.054297	0.0511916	0.0383645	0.0251968	0.056053	0.0451327	0.0387284	0.0644679	0.0441569	0.0265859	0.0693072	0.070138	0.0590912	0.0674968	0.043234	0.0316639	0.0947985	0.0709957	0.0534828
53	0.0546267	0.0520104	0.0489764	0.0793676	0.0702113	0.0551726	0.0512057	0.0384827	0.0251807	0.0559259	0.0457022	0.0386136	0.0641456	0.0439714	0.0263751	0.0702678	0.070518	0.0602936	0.0672622	0.0430558	0.0314133	0.0944739	0.0705706	0.0532187
53.2	0.0545099	0.0520764	0.0491718	0.079818	0.0707016	0.0555251	0.0511336	0.0385238	0.0252054	0.0557842	0.0461004	0.0385851	0.0636247	0.0431986	0.0264097	0.0708892	0.0704519	0.0609377	0.0674719	0.0432257	0.031022	0.0949413	0.0706631	0.0535222
53.4	0.054324	0.0520125	0.0495991	0.0795648	0.0704068	0.0554784	0.0506244	0.0381353	0.0245007	0.0556801	0.0458216	0.038364	0.0630809	0.0430173	0.0264014	0.0713687	0.0704145	0.0613841	0.0667004	0.0429444	0.0305158	0.0954775	0.071367	0.0537202
53.6	0.0549202	0.0521814	0.0500265	0.0786724	0.0697341	0.0551709	0.0506056	0.0378657	0.0248445	0.0557118	0.045605	0.0383987	0.0632938	0.0432491	0.02616	0.072114	0.0704031	0.061827	0.0664257	0.0426131	0.0302701	0.0953012	0.0714652	0.0540436
53.8	0.0554821	0.0521505	0.050264	0.0787636	0.0687934	0.0546596	0.0505702	0.0379198	0.0246375	0.0560238	0.0460486	0.038376	0.0629298	0.0422277	0.0257453	0.0727286	0.0700497	0.0616863	0.0668199	0.0429084	0.0302877	0.0949959	0.0713334	0.054205
54	0.0553662	0.0517541	0.0497703	0.0787651	0.0689265	0.0547282	0.0501838	0.0375607	0.0243227	0.0565185	0.046164	0.0383064	0.062632	0.0417593	0.0256384	0.0733632	0.0700259	0.0616841	0.0672519	0.0427331	0.0304471	0.0949128	0.0714487	0.0543159
54.2	0.0555047	0.0514613	0.0498082	0.0781229	0.0688878	0.0543711	0.0497313	0.0368479	0.0243864	0.0565488	0.0461949	0.0385308	0.0626652	0.0413334	0.0259229	0.0734125	0.0701129	0.0616661	0.0664268	0.042132	0.0300502	0.0945208	0.0721271	0.0548404
54.4	0.0549947	0.0514384	0.0499133	0.0780915	0.0685983	0.0546591	0.0491616	0.0362012	0.023976	0.0563949	0.0464452	0.0390998	0.0629042	0.041303	0.0255814	0.0730915	0.0699916	0.0613898	0.0671222	0.0424505	0.0308171	0.0939414	0.0727146	0.0550387
54.6	0.0547815	0.0513834	0.0500051	0.0778077	0.0684799	0.0539097	0.0493829	0.0362059	0.0242221	0.0562258	0.0464253	0.0392891	0.063137	0.0415771	0.0259278	0.0734143	0.0702034	0.0615945	0.0672622	0.0420782	0.0307275	0.094309	0.0732465	0.0552822
54.8	0.05464	0.0508386	0.0498427	0.0775799	0.0685425	0.0537214	0.0489222	0.0359661	0.0239565	0.0557549	0.0458959	0.0394772	0.0633337	0.0418759	0.0258958	0.0729264	0.0703708	0.0616506	0.0677509	0.0417934	0.0306985	0.0943616	0.0734058	0.0547895
55	0.0545785	0.0510241	0.0502428	0.0777079	0.06856	0.0543714	0.0488594	0.0358249	0.0236299	0.0557765	0.0460571	0.0395335	0.0633465	0.0420421	0.0258636	0.0729938	0.0703906	0.061483	0.0675542	0.0411189	0.0307369	0.0943117	0.0737018	0.0548083
55.2	0.0545837	0.0514264	0.0506669	0.0780106	0.068654	0.0544135	0.0493875	0.0360862	0.0237395	0.0552416	0.0460092	0.0397288	0.0633325	0.0416188	0.025415	0.0726544	0.0695691	0.0606158	0.068103	0.0411719	0.0312955	0.094392	0.0738619	0.0548023
55.4	0.0543571	0.051486	0.0506209	0.0790199	0.0694818	0.0546477	0.049465	0.0365022	0.0242035	0.0550556	0.0455999	0.0395463	0.0637421	0.0419137	0.0253314	0.0726567	0.0693652	0.0603575	0.068289	0.0408969	0.0315826	0.094086	0.0737375	0.0547938
55.6	0.0540419	0.0510595	0.0499542	0.0801583	0.0699415	0.0551997	0.0498465	0.0368945	0.0242659	0.0547529	0.0448264	0.0394432	0.0640532	0.0420017	0.024799	0.0727295	0.0696301	0.0599437	0.0686805	0.0413235	0.0317171	0.0936643	0.0737699	0.0548146
55.8	0.0539885	0.0508789	0.0495138	0.0798451	0.0695953	0.0544441	0.0503122	0.037418	0.0252127	0.0546821	0.044859	0.0392282	0.0639566	0.0419011	0.024193	0.0724344	0.0696886	0.0598786	0.0694655	0.0417982	0.032543	0.0936997	0.0730996	0.0548184
56	0.053922	0.0515192	0.0499553	0.0802809	0.069905	0.0545757	0.0511481	0.0379072	0.0259155	0.0549162	0.0451233	0.0391944	0.0642239	0.0420639	0.0240237	0.0719124	0.0694543	0.0595576	0.0693481	0.0416429	0.0323229	0.0939248	0.0726419	0.0547371
56.2	0.0543199	0.0521256	0.0498328	0.0803129	0.0701024	0.0548783	0.0512384	0.0381785	0.0260955	0.0546387	0.0449962	0.03885	0.0637752	0.0418542	0.0234945	0.0717816	0.0694853	0.0595143	0.0694188	0.0419284	0.0326656	0.0932727	0.0723932	0.0545291
56.4	0.0548198	0.0524693	0.0498219	0.0804287	0.0701121	0.0547958	0.0518192	0.0389485	0.0264448	0.0545801	0.0452898	0.0389187	0.062872	0.0408741	0.0229765	0.071948	0.069743	0.0591513	0.069351	0.0418914	0.0325128	0.0936356	0.0726705	0.0546043
56.6	0.0547201	0.0526916	0.0497575	0.0806061	0.0707906	0.0550448	0.0515818	0.0387216	0.025721	0.0551218	0.0457411	0.0392438	0.0624747	0.0402852	0.0224409	0.071919	0.0699515	0.0591355	0.0687538	0.0417547	0.0319813	0.0945142	0.0732418	0.0550597
56.8	0.0550055	0.0530867	0.0501274	0.0808151	0.0713141	0.0553738	0.0516589	0.0387633	0.0261708	0.0557517	0.0460817	0.039486	0.0626335	0.0396472	0.0223715	0.0719684	0.0695578	0.0594878	0.0687578	0.0418058	0.0317618	0.0941441	0.0728686	0.0545083
57	0.0554715	0.0535736	0.0510052	0.0808049	0.0712956	0.05593	0.0516818	0.0389644	0.0267757	0.0555945	0.0456991	0.0397849	0.0625419	0.0391118	0.0221249	0.0724195	0.0698947	0.0595931	0.068374	0.0420584	0.031297	0.0944509	0.0729625	0.0545559
57.2	0.0553446	0.0533117	0.0511204	0.0810026	0.0717916	0.0562612	0.0516941	0.039003	0.0269478	0.0550906	0.0451457	0.0393782	0.0628474	0.0388709	0.0224591	0.0724988	0.070359	0.0598593	0.068195	0.0423772	0.0312368	0.0949704	0.0731258	0.0552254
57.4	0.0553186	0.0532289	0.0511148	0.0805954	0.0716286	0.0565742	0.0518883	0.0388822	0.0271477	0.0551366	0.0444204	0.0392706	0.0633256	0.0390647	0.0227297	0.0724888	0.0705239	0.0597517	0.0680329	0.0428206	0.0309843	0.0956774	0.0735225	0.0557087
57.6	0.0554937	0.0531459	0.0509666	0.0803072	0.0715047	0.0565306	0.0522543	0.0390185	0.0272921	0.0555306	0.0442943	0.0394096	0.0635267	0.0389459	0.0224636	0.0723741	0.0704847	0.0595567	0.0683789	0.0430944	0.0314107	0.095199	0.0731408	0.0557926
57.8	0.055891	0.0531774	0.0510201	0.0805685	0.0713474	0.0563228	0.0521536	0.0390645	0.0269528	0.0557575	0.0449092	0.0393834	0.0640847	0.0387574	0.0226383	0.0725904	0.0703976	0.0596422	0.0686061	0.0435912	0.0315115	0.0953089	0.0731101	0.0564466
58	0.055417	0.0527646	0.050416	0.0801092	0.0716223	0.0565929	0.0513583	0.038281	0.0261482	0.0554209	0.0445567	0.0388919	0.0643426	0.0391454	0.0234563	0.072537	0.0706014	0.0597101	0.0687741	0.0435771	0.0316604	0.0953928	0.0735614	0.0569476
58.2	0.0553115	0.0528564	0.0501327	0.0793483	0.071031	0.0561967	0.0509085	0.0373794	0.0259336	0.0550879	0.0440367	0.0390539	0.0648746	0.0394638	0.02393	0.0722281	0.0700989	0.0591404	0.0689396	0.0441635	0.0320127	0.0957489	0.0741906	0.0571482
58.4	0.0546806	0.0530073	0.0497711	0.0796511	0.0710863	0.0561981	0.0510313	0.0374802	0.025684	0.0551895	0.0441659	0.0392145	0.0649201	0.0400096	0.0239934	0.0719282	0.0696149	0.0586115	0.068978	0.0440249	0.0321308	0.0957687	0.0740241	0.0570595
58.6	0.0550115	0.0531958	0.0501838	0.0791298	0.0708418	0.0557312	0.0509926	0.0371327	0.0253787	0.0553374	0.0446643	0.0394868	0.0650169	0.0403587	0.0243804	0.0720605	0.0695822	0.0585221	0.0685067	0.0436545	0.0318826	0.0966466	0.074167	0.0572169
58.8	0.05531	0.0526288	0.0501872	0.0788602	0.0713417	0.0558836	0.0507224	0.0367454	0.0252926	0.0552508	0.0446816	0.0392103	0.0656452	0.0410455	0.0247456	0.0717572	0.0691888	0.0587249	0.0681682	0.0431381	0.0319879	0.096659	0.074177	0.0572335
59	0.0555952	0.0527789	0.0499835	0.0793533	0.0717139	0.0560585	0.0507477	0.0367301	0.0245613	0.0550512	0.0447951	0.0388665	0.0659712	0.0414525	0.0254167	0.0717657	0.0690227	0.058275	0.0681005	0.0434823	0.0326893	0.095842	0.0733733	0.0570767
59.2	0.0557482	0.0527461	0.0498623	0.0793437	0.0715493	0.0556366	0.0509615	0.036832	0.0247152	0.055025	0.0448538	0.0387077	0.0658084	0.0418274	0.0255951	0.0715737	0.068507	0.0578008	0.0687593	0.0435619	0.0330519	0.0960053	0.0728674	0.0570282
59.4	0.0554822	0.0521233	0.049301	0.0797387	0.0719308	0.0557596	0.0511285	0.0373523	0.0251443	0.0549254	0.0444994	0.0381824	0.0657843	0.0427464	0.0253199	0.0716655	0.0685902	0.0576328	0.068691	0.042996	0.0328351	0.0960829	0.0729119	0.0571329
59.6	0.055301	0.0515224	0.048822	0.0798846	0.0715233	0.0555493	0.0514757	0.037423	0.0251511	0.0547455	0.0444341	0.0382589	0.0657258	0.043396	0.0253226	0.0714489	0.0686495	0.0576965	0.0685981	0.0428779	0.0328614	0.0961099	0.073495	0.0567927
59.8	0.0551731	0.0518684	0.0489985	0.0796877	0.0715258	0.0553333	0.0518205	0.0373869	0.0253405	0.0554056	0.0452543	0.0378461	0.0655008	0.0439436	0.0255876	0.0711494	0.0690883	0.0576276	0.0681582	0.0421091	0.0326157	0.0963695	0.0730076	0.056543
60	0.0557375	0.0522796	0.0492544	0.0801276	0.0712231	0.0550917	0.0516715	0.0370098	0.0251939	0.0558225	0.0453981	0.0379516	0.0654068	0.0440816	0.0258983	0.0713232	0.0692636	0.0577846	0.067149	0.0408085	0.0319214	0.0968304	0.0734792	0.0568523
60.2	0.0554355	0.0522948	0.0490463	0.0805858	0.0714984	0.0551236	0.0513861	0.0369711	0.0248245	0.0555924	0.0452948	0.0381861	0.0642293	0.0434383	0.0247157	0.0718896	0.0697899	0.0581589	0.0670694	0.0406494	0.0316367	0.096627	0.0737267	0.0565971
60.4	0.0550964	0.0519837	0.0490641	0.0803515	0.0712517	0.054556	0.0519522	0.0373031	0.0248743	0.0562149	0.0461133	0.0383785	0.0638955	0.043455	0.0245713	0.0714181	0.0693856	0.0577205	0.0666368	0.0398006	0.0311228	0.0971352	0.0739958	0.0561166
60.6	0.0552128	0.0523688	0.0497822	0.0803337	0.0715447	0.054603	0.0515409	0.0367861	0.0245564	0.0566095	0.0461739	0.0386972	0.0638107	0.0434472	0.0243306	0.0711362	0.0694561	0.0576567	0.0657723	0.0390523	0.03034	0.0974041	0.0738773	0.0560348
60.8	0.0552286	0.0521616	0.0501726	0.0804972	0.0717811	0.0549052	0.0513184	0.0366083	0.0244675	0.0562674	0.0454698	0.0387879	0.063525	0.0429694	0.023782	0.0717291	0.0698912	0.0580641	0.0660171	0.0391826	0.0304495	0.0967325	0.0732567	0.0555823
61	0.054684	0.0518499	0.0499291	0.0805187	0.0714927	0.0552195	0.0516934	0.0367418	0.0249034	0.0559267	0.0450326	0.0385882	0.0639054	0.0431851	0.0238898	0.0723839	0.0708411	0.0585606	0.0659147	0.039092	0.0303474	0.0971735	0.0733473	0.0557271
61.2	0.0548801	0.0520824	0.0498726	0.0808888	0.071577	0.0553021	0.0524821	0.0374327	0.025251	0.055953	0.0447035	0.0380789	0.0643037	0.0436782	0.0243883	0.0724632	0.0718445	0.0593756	0.0662827	0.039479	0.0310972	0.0970446	0.0731494	0.0553866
61.4	0.0545769	0.0520776	0.0499803	0.0807245	0.0711993	0.0554209	0.0531665	0.0376703	0.0255109	0.0559085	0.0442892	0.0380875	0.0640335	0.0435617	0.0244226	0.0732146	0.0718411	0.059589	0.0668533	0.0402126	0.0312297	0.0963853	0.0730912	0.0549857
61.6	0.0546679	0.052296	0.0504295	0.0803832	0.0707605	0.0547215	0.0532027	0.0376565	0.0252006	0.0562526	0.0444097	0.0381715	0.0635776	0.0431313	0.0241337	0.0733669	0.0718745	0.0596769	0.0673606	0.0401362	0.0314589	0.095698	0.072611	0.0546548
61.8	0.054725	0.0522283	0.0506129	0.0803492	0.0706446	0.0547326	0.0533491	0.0377395	0.0252324	0.0565698	0.0448693	0.0382506	0.0632689	0.0426564	0.0238136	0.0739546	0.0720171	0.0602834	0.0675585	0.0405426	0.0313329	0.095382	0.0720794	0.0545747
62	0.0544371	0.0519777	0.0500976	0.0800439	0.0703783	0.0545857	0.053673	0.0381336	0.0256227	0.0564599	0.0445139	0.0381938	0.0620402	0.0418159	0.0235922	0.0744146	0.0723043	0.0605824	0.0679029	0.0407638	0.0316386	0.0953337	0.0722572	0.0548812
62.2	0.0542332	0.051898	0.0501824	0.0804822	0.069715	0.0541704	0.0540062	0.0382616	0.026447	0.0567269	0.0443988	0.0384248	0.0622632	0.041711	0.0239359	0.0741131	0.0717917	0.0603054	0.0681431	0.0416768	0.0319717	0.0959784	0.0727705	0.0551188
62.4	0.0543464	0.052017	0.0505507	0.0807936	0.0698958	0.0541143	0.054103	0.0386917	0.0265917	0.057085	0.0449334	0.0388036	0.0623626	0.0415997	0.0238065	0.0736764	0.0711624	0.0597021	0.0680784	0.0419855	0.0319078	0.0956713	0.0723233	0.0548689
62.6	0.0549749	0.0521535	0.0514499	0.080585	0.0698092	0.0542827	0.0539604	0.0387588	0.0267887	0.0572628	0.0452361	0.0392055	0.063039	0.0416031	0.0243502	0.0735768	0.0712409	0.0600613	0.0686286	0.0428156	0.0323104	0.0957485	0.0724562	0.0549024
62.8	0.0547941	0.0517762	0.0507044	0.0810845	0.0699179	0.0545655	0.0538637	0.0391672	0.0270972	0.0571789	0.0451653	0.0391678	0.0636228	0.041982	0.0249673	0.0729927	0.0706648	0.0597796	0.069162	0.0437277	0.0323353	0.095877	0.0723193	0.0550828
63	0.0543745	0.05166	0.0501567	0.0817676	0.0700395	0.0551278	0.0537105	0.0397381	0.0267102	0.0571025	0.0450843	0.039055	0.0637124	0.0419284	0.0253134	0.0725159	0.0699328	0.0588752	0.0699707	0.0442655	0.0324658	0.0957484	0.0720895	0.0550124
63.2	0.0542816	0.0520054	0.0501241	0.0819678	0.0700165	0.0555605	0.0539729	0.0401978	0.0273151	0.0572705	0.0455349	0.0394227	0.0637562	0.0423731	0.0255352	0.0723445	0.069641	0.0588669	0.0703939	0.0441972	0.0323557	0.0962812	0.0724196	0.0553564
63.4	0.0531975	0.0510409	0.0493528	0.0818752	0.0700284	0.0556316	0.0545779	0.0407837	0.0278835	0.0569519	0.0454501	0.0394655	0.0641882	0.0424784	0.0253882	0.0720994	0.0690227	0.058721	0.0702207	0.0443498	0.0319854	0.0959442	0.0723386	0.0555911
63.6	0.0528804	0.0503221	0.0487273	0.0822715	0.0702737	0.0555317	0.0540627	0.0401349	0.0271024	0.0567877	0.0454594	0.0396359	0.064559	0.0428367	0.0260092	0.0719871	0.0689182	0.0587964	0.0699806	0.0445675	0.0317631	0.0955538	0.071914	0.0550795
63.8	0.053017	0.0505566	0.0486198	0.0828937	0.0705127	0.055841	0.0537806	0.0398098	0.0268368	0.0571291	0.0461463	0.0397482	0.0644949	0.0429815	0.0263688	0.0720463	0.0689949	0.058557	0.0699648	0.0443174	0.0316561	0.0957631	0.0717302	0.0553526
64	0.0536906	0.0508517	0.0488585	0.0828288	0.0702825	0.0556496	0.0532911	0.0396632	0.0265946	0.0568658	0.0461318	0.0399923	0.0649254	0.0427838	0.0263857	0.0724461	0.0688295	0.0585207	0.0697262	0.044504	0.0315472	0.0956604	0.0718719	0.0552369
64.2	0.0530565	0.0505157	0.0487339	0.0827123	0.0703989	0.0556448	0.0532011	0.0395951	0.026492	0.0561148	0.0460825	0.0402322	0.0648863	0.0427155	0.0256652	0.0723795	0.0691287	0.0588389	0.0697873	0.0446365	0.0310577	0.0957472	0.0719404	0.054845
64.4	0.0529454	0.0502441	0.0482915	0.0818774	0.0697136	0.0552081	0.053594	0.0399816	0.0267037	0.0565544	0.0471948	0.0407773	0.0652047	0.0431925	0.0257208	0.0722349	0.0687405	0.0585859	0.0696794	0.0441636	0.0308143	0.0957364	0.0721083	0.054581
64.6	0.0529978	0.0502573	0.0479273	0.0818591	0.0698583	0.0554361	0.0523968	0.0390574	0.0265903	0.0567477	0.0473893	0.0410473	0.0656365	0.0432545	0.0253084	0.0731125	0.06918	0.0587758	0.0695352	0.044182	0.0307779	0.0951944	0.0721441	0.0545388
64.8	0.0532847	0.0502898	0.0478705	0.0813367	0.0697033	0.0554601	0.0523408	0.0395039	0.0268624	0.0562826	0.0473266	0.0406732	0.0658056	0.0432563	0.0253153	0.0739225	0.0697614	0.0589917	0.0695132	0.0438021	0.0309491	0.0942005	0.0713886	0.0537481
65	0.0539529	0.0508054	0.0479454	0.0812938	0.0694625	0.0554042	0.0524268	0.0396926	0.0273613	0.0561775	0.0475057	0.0404777	0.0661745	0.0437357	0.0258859	0.0745233	0.070558	0.0596287	0.0691686	0.0435473	0.0314004	0.0942529	0.0714997	0.0533555
65.2	0.0546236	0.0515102	0.0481737	0.0812904	0.0696281	0.055294	0.0525145	0.0402788	0.0281449	0.056116	0.0473081	0.0402067	0.0655241	0.0433713	0.0257565	0.0746433	0.0706672	0.0599425	0.069314	0.0433121	0.0315062	0.0942402	0.071418	0.0528891
65.4	0.0548317	0.0512987	0.0481033	0.0806687	0.0697016	0.0551513	0.0520816	0.0396465	0.0280096	0.0555044	0.047052	0.0398712	0.0646198	0.0428567	0.0255571	0.0751103	0.0703561	0.060423	0.069215	0.0430336	0.0315445	0.0941323	0.0716184	0.0531917
65.6	0.0553028	0.0513571	0.048247	0.0804724	0.0698366	0.0546696	0.0518228	0.0391161	0.0275737	0.0559487	0.0467401	0.0398717	0.063893	0.0417875	0.0245983	0.0752068	0.0706992	0.0605303	0.06871	0.0425849	0.0313792	0.0941737	0.0709455	0.0525586
65.8	0.0555824	0.0510657	0.0481895	0.0803499	0.0701669	0.0546985	0.0512413	0.0387088	0.0275579	0.0561247	0.0468583	0.0398631	0.0630541	0.0413901	0.0239066	0.0752794	0.0707019	0.0606329	0.0685328	0.0424489	0.0314711	0.0949771	0.0716115	0.0527448
66	0.0558487	0.0512393	0.0481494	0.0801767	0.0699493	0.0547607	0.0510842	0.0387419	0.0279303	0.0560996	0.046767	0.0399439	0.0631275	0.0416889	0.0244451	0.0752933	0.0707072	0.060641	0.0683124	0.0417302	0.0315176	0.0953374	0.0722015	0.0535092
66.2	0.0562754	0.0515651	0.0484756	0.0804494	0.0699483	0.0545506	0.0507527	0.0383464	0.027906	0.0562734	0.0462952	0.0396073	0.0635453	0.0417781	0.0247118	0.074811	0.0704802	0.0599475	0.0683078	0.0419563	0.0316712	0.0961671	0.0727102	0.0536439
66.4	0.0566391	0.0519186	0.0485348	0.0806634	0.070713	0.0551323	0.0500802	0.0377168	0.0273232	0.0559854	0.0459208	0.0396058	0.0631523	0.041251	0.0244601	0.0744315	0.0700782	0.0592981	0.0680552	0.0416037	0.0314731	0.0963477	0.0730799	0.0538639
66.6	0.0566237	0.0519731	0.0483739	0.0805747	0.0708187	0.0554398	0.0501523	0.0378042	0.0273888	0.0564343	0.0460284	0.0399643	0.0632192	0.0417249	0.0251913	0.0742982	0.070373	0.0596265	0.06824	0.0418255	0.0319368	0.0969445	0.0737214	0.0545932
66.8	0.0562837	0.0519886	0.047774	0.0798447	0.0706297	0.0555415	0.0503513	0.0382312	0.0265295	0.0563447	0.0459792	0.0401548	0.063707	0.0420974	0.0252799	0.0738314	0.0700594	0.059091	0.0683057	0.0417381	0.0318212	0.0967519	0.0731288	0.0547093
67	0.0563118	0.0521488	0.0482528	0.0800295	0.0708209	0.0555394	0.0506939	0.0386845	0.0264703	0.0560682	0.0455935	0.0399529	0.063918	0.0419194	0.0252399	0.0735224	0.0699074	0.0587771	0.0684511	0.0415583	0.0322631	0.096376	0.0728436	0.054495
67.2	0.0562288	0.0522259	0.0486256	0.0796564	0.0706818	0.0554663	0.0507459	0.0384263	0.0260347	0.0562068	0.0454822	0.0402619	0.0645163	0.0427672	0.0252631	0.0734546	0.0702055	0.0587643	0.0684269	0.0417729	0.0325775	0.0962445	0.0727192	0.0548993
67.4	0.0557245	0.0514995	0.0483189	0.0799901	0.0713639	0.0559304	0.0515005	0.0386981	0.0259422	0.0563541	0.0453694	0.0402207	0.0649552	0.0431092	0.0256	0.0732744	0.0700444	0.0584942	0.0681828	0.0417155	0.0322797	0.0957095	0.0715159	0.0544575
67.6	0.0556035	0.0514039	0.0486822	0.0807368	0.0722815	0.0566106	0.0512816	0.0378791	0.0253475	0.056968	0.0451889	0.0408806	0.0653522	0.0434952	0.025612	0.0729183	0.0700222	0.0582126	0.0681971	0.0418479	0.0323768	0.0951475	0.0711683	0.0542852
67.8	0.0558175	0.0515661	0.0496931	0.0809406	0.0724995	0.0567566	0.0522645	0.0384	0.0253923	0.0570749	0.0454921	0.0408147	0.065698	0.0433225	0.0259479	0.0724112	0.0701072	0.0581367	0.0680292	0.0420371	0.032364	0.0950561	0.0711688	0.0539477
68	0.0558509	0.0521642	0.0505869	0.080616	0.0726605	0.0572598	0.0526512	0.0386351	0.0253889	0.0571688	0.0450859	0.0409372	0.0663074	0.0434469	0.026049	0.0727581	0.0700829	0.0583064	0.0680046	0.0423134	0.0319664	0.0949482	0.0713919	0.053891
68.2	0.0549812	0.0517734	0.0504287	0.0809401	0.072823	0.0572328	0.0534414	0.0390726	0.0260115	0.0570011	0.0450904	0.0406926	0.0666817	0.0437753	0.0260363	0.0727644	0.0704356	0.0589206	0.0681738	0.0422841	0.0320605	0.0952189	0.0720685	0.0542104
68.4	0.0547224	0.0514784	0.0501605	0.0813717	0.073052	0.0575143	0.053712	0.0388817	0.0256436	0.058103	0.0462306	0.0411808	0.0667533	0.0437244	0.0258147	0.0728946	0.0698954	0.0589203	0.0689177	0.0426827	0.0328099	0.0952486	0.0723146	0.0539707
68.6	0.0547017	0.0513298	0.0500401	0.0817811	0.0733073	0.0577183	0.0535955	0.0386525	0.0255835	0.0584606	0.0464084	0.0410447	0.0667631	0.0435061	0.0258906	0.0733198	0.0701933	0.0589236	0.0688507	0.0428144	0.0325337	0.0945054	0.0719028	0.0537174
68.8	0.0553972	0.0516086	0.0505947	0.0820238	0.0733126	0.0575501	0.0538433	0.038965	0.0253393	0.057879	0.0462077	0.0405343	0.0664765	0.0433177	0.0258441	0.073796	0.0705276	0.0594562	0.0690599	0.0427001	0.0325445	0.0944813	0.0719993	0.0536319
69	0.055412	0.0520725	0.0506883	0.0831317	0.0737538	0.0578271	0.0536712	0.0385661	0.0251701	0.0580187	0.0461301	0.0403532	0.0661287	0.043111	0.0256684	0.0741209	0.0708288	0.0603175	0.0693175	0.0436904	0.0326027	0.0955635	0.0726665	0.0539778
69.2	0.055519	0.0519902	0.0509425	0.0830204	0.0737864	0.0579344	0.053044	0.0381704	0.0246011	0.0578679	0.0456534	0.0402295	0.0657192	0.0432443	0.0255491	0.0740169	0.0703847	0.0607572	0.0693098	0.043836	0.0324244	0.0963356	0.0730789	0.0541654
69.4	0.0552831	0.0516056	0.0508355	0.0831711	0.0735783	0.0577817	0.0529555	0.0380787	0.0239592	0.0580298	0.045738	0.0401839	0.0653849	0.0430523	0.0253071	0.0743114	0.0706226	0.0614852	0.069284	0.044364	0.0327509	0.0960814	0.073236	0.0543222
69.6	0.054836	0.0511986	0.0500325	0.0833282	0.0733252	0.0575872	0.0531052	0.0383477	0.0240524	0.0581834	0.0457432	0.0403956	0.0656734	0.0427511	0.0252097	0.0746514	0.0709505	0.0615699	0.0690441	0.0445769	0.0325782	0.0964922	0.0734406	0.0542839
69.8	0.0546384	0.0509011	0.0497002	0.0825783	0.0733617	0.0574601	0.0525443	0.0381906	0.0241125	0.0583609	0.0457021	0.0402955	0.0656926	0.043342	0.0260318	0.0747886	0.0709407	0.0618275	0.0698183	0.0445699	0.0328253	0.0974368	0.0744211	0.0550424
70	0.0548215	0.0509548	0.0493347	0.0826969	0.0731153	0.0577341	0.0523504	0.0382501	0.0242086	0.0581213	0.0456137	0.0402857	0.0657141	0.0432542	0.0264404	0.074704	0.0709791	0.0622571	0.0698137	0.0445527	0.0329768	0.0971584	0.0743577	0.0551908
70.2	0.0549945	0.0506206	0.0489224	0.0828689	0.0733343	0.0582121	0.0523576	0.0383345	0.0242104	0.0579052	0.0447513	0.0398792	0.064707	0.0424578	0.0256874	0.0750092	0.0710717	0.0621667	0.0700928	0.0449186	0.0328183	0.0971955	0.0746437	0.0552108
70.4	0.0546482	0.0503051	0.0480841	0.0829512	0.0730724	0.0585424	0.0523976	0.0380598	0.0243105	0.0577639	0.0448127	0.0402969	0.0646903	0.0422725	0.0257874	0.0748685	0.0707318	0.062018	0.0702114	0.0450335	0.0329606	0.0972143	0.0748238	0.0558227
70.6	0.0549114	0.0510572	0.0480271	0.0821815	0.0720335	0.0581991	0.0524287	0.0387197	0.0242454	0.058037	0.0448479	0.0401897	0.0650597	0.0425682	0.0257432	0.0747303	0.0707942	0.0619792	0.0702365	0.045007	0.0336379	0.0970933	0.0746593	0.0559783
70.8	0.0550496	0.0513351	0.0478923	0.0814726	0.0717746	0.0577291	0.0521761	0.0388192	0.024218	0.0581847	0.0448347	0.0403908	0.0658495	0.0431288	0.0257221	0.0738459	0.0704577	0.0612004	0.0700461	0.0443176	0.0333668	0.0963319	0.073706	0.0555795
71	0.0552443	0.0516637	0.0480726	0.081606	0.0716544	0.0573921	0.0515376	0.0385176	0.0246367	0.0582751	0.0448648	0.0402302	0.0660877	0.0429718	0.025691	0.073887	0.070373	0.0611552	0.0696307	0.043723	0.0334236	0.0963574	0.0738118	0.055555
71.2	0.0555403	0.0518841	0.0480377	0.0811592	0.0716624	0.0575959	0.0512148	0.0381422	0.0246288	0.0591364	0.044976	0.0405031	0.0664999	0.0434977	0.0258221	0.0736417	0.0704472	0.0608184	0.0692128	0.0434849	0.0331376	0.0958665	0.0730765	0.0552392
71.4	0.0555671	0.0519491	0.0480314	0.0810747	0.0717401	0.0574656	0.0519787	0.0387562	0.0255836	0.0596956	0.0454734	0.0409964	0.0668025	0.0435622	0.0265812	0.0732609	0.0705998	0.0608718	0.0688837	0.042699	0.0324841	0.0949768	0.0720149	0.0545111
71.6	0.0553268	0.0515888	0.0482616	0.0805946	0.071386	0.0576463	0.0517924	0.0383376	0.0252101	0.0600262	0.0455847	0.0414931	0.0669068	0.0432901	0.0263907	0.0726	0.0701657	0.0604677	0.0687608	0.0422878	0.032241	0.0951732	0.0725058	0.0548843
71.8	0.0556027	0.0516491	0.0486847	0.0802467	0.0714124	0.0573476	0.0523273	0.0386305	0.0256777	0.0596409	0.0457133	0.0410142	0.0674058	0.043712	0.0271457	0.0724654	0.0701816	0.0601628	0.0683509	0.042017	0.0318317	0.0960229	0.0724071	0.0546544
72	0.0557288	0.0522087	0.0488752	0.0803589	0.0715239	0.0575403	0.0521951	0.0385251	0.0262389	0.0598863	0.0458281	0.0412959	0.0674809	0.0439109	0.0271176	0.0729019	0.0702151	0.0604177	0.068239	0.0417122	0.0314487	0.0962178	0.0725764	0.0550198
72.2	0.0552032	0.0517913	0.0486307	0.0803821	0.0715338	0.0568259	0.0523863	0.0382329	0.0267953	0.0600997	0.0463155	0.0409396	0.0676062	0.043904	0.0266179	0.0730139	0.0701406	0.0604861	0.0681514	0.0414191	0.0316489	0.0963701	0.0728345	0.0549056
72.4	0.0555903	0.0516349	0.0488203	0.0804256	0.0713686	0.0564668	0.0520148	0.0374348	0.0268454	0.0606481	0.0473645	0.0413505	0.0674689	0.0437591	0.0259643	0.0732214	0.0697346	0.0603275	0.067771	0.0407431	0.0313113	0.0964163	0.0725789	0.0544148
72.6	0.0561025	0.0518194	0.048795	0.0805894	0.0713606	0.0562037	0.0517033	0.0369362	0.0267075	0.0607442	0.0482013	0.0415681	0.0673696	0.0437684	0.0261928	0.0741286	0.0703921	0.0603541	0.067189	0.0402716	0.0303151	0.0961193	0.0722808	0.0544765
72.8	0.0562728	0.0520452	0.0495859	0.08078	0.0713927	0.0561273	0.0513546	0.0366418	0.0262492	0.0603129	0.0478144	0.0409461	0.0680666	0.0445556	0.0261986	0.0745024	0.070251	0.0605378	0.067538	0.040518	0.0309383	0.0968836	0.0730661	0.055048
73	0.0559947	0.0520297	0.0498007	0.0813369	0.0714872	0.0566649	0.0508055	0.0360803	0.025413	0.0603298	0.0481032	0.0412156	0.068179	0.0448192	0.0262563	0.0744221	0.0705486	0.0603788	0.0672631	0.040772	0.0308221	0.0981244	0.0735873	0.0554601
73.2	0.0558363	0.0516187	0.0499805	0.0808739	0.0710733	0.0564166	0.0509159	0.0364455	0.0248399	0.059946	0.048139	0.0411632	0.0685385	0.045896	0.0266679	0.075122	0.0710453	0.060623	0.0670137	0.0408197	0.0313716	0.098433	0.0739054	0.0552873
73.4	0.0554949	0.0512426	0.0496897	0.0811976	0.0710705	0.0563075	0.0513575	0.0366588	0.0248288	0.060023	0.0480305	0.0408005	0.0690123	0.0464022	0.0271178	0.0757114	0.0715137	0.0610977	0.0679567	0.0416714	0.0318002	0.0985964	0.0740765	0.0553529
73.6	0.0554904	0.0516262	0.0499381	0.0812246	0.0709793	0.0564766	0.0513883	0.0364513	0.0247884	0.05892	0.0475111	0.0401673	0.0690521	0.0465028	0.027657	0.0759795	0.0720561	0.0612456	0.0683856	0.0420633	0.0321548	0.099391	0.0744887	0.0551996
73.8	0.0554866	0.0514386	0.0500988	0.0819565	0.0715798	0.0569083	0.0512164	0.036458	0.0248453	0.0591292	0.0471708	0.0400163	0.0684437	0.0460955	0.0276693	0.0762903	0.0718247	0.0612228	0.0690799	0.0427783	0.0329013	0.0997754	0.0748512	0.0548746
74	0.055356	0.0513851	0.0500001	0.0820585	0.0715533	0.0571521	0.051624	0.0367113	0.0246969	0.0591381	0.0471981	0.0398588	0.0681983	0.0454708	0.0269708	0.0758554	0.0714068	0.0613351	0.0691092	0.0434871	0.0335386	0.0999341	0.0754536	0.0550754
74.2	0.0552081	0.0509333	0.0494737	0.0826412	0.0719125	0.057777	0.0525867	0.0369582	0.0248831	0.0589246	0.0469072	0.0396476	0.0677574	0.0451931	0.0267545	0.0762048	0.071428	0.0611581	0.0694715	0.0438823	0.0336603	0.0999053	0.0760551	0.0557325
74.4	0.0552764	0.05116	0.0492049	0.0831544	0.071809	0.0578375	0.0530808	0.037303	0.025174	0.0590274	0.0472412	0.0394526	0.0682318	0.0447426	0.027255	0.075701	0.0710227	0.0608595	0.0693978	0.0440528	0.0343489	0.100248	0.0760365	0.0561474
74.6	0.0556816	0.051258	0.0493817	0.0830498	0.0716858	0.057481	0.0529034	0.0374658	0.0243422	0.0583682	0.0467329	0.038966	0.0680996	0.0443747	0.027192	0.0754706	0.0710268	0.0606794	0.0693637	0.0439443	0.0350604	0.100079	0.0763927	0.0563422
74.8	0.0554371	0.0509192	0.0488768	0.0830501	0.0723743	0.0572575	0.0520611	0.0369089	0.0235703	0.058093	0.0466348	0.039538	0.0681313	0.0443487	0.0277327	0.0750739	0.0707558	0.0599897	0.069703	0.0440047	0.0349575	0.0995908	0.0761575	0.0561601
75	0.0555268	0.0509743	0.0487271	0.0831631	0.0725817	0.0573372	0.0521978	0.0369759	0.0236195	0.0574489	0.0463987	0.0392092	0.0677877	0.0440919	0.0276333	0.0752358	0.0709907	0.0602063	0.0701335	0.0441829	0.0351792	0.0993571	0.0760355	0.0560403
75.2	0.0553756	0.0505781	0.0480686	0.0828863	0.0727336	0.0574534	0.0526705	0.0376172	0.0238104	0.057477	0.0463862	0.0394454	0.0676214	0.0443617	0.0281129	0.0745481	0.0709715	0.0598807	0.0705898	0.0446627	0.0354698	0.0991225	0.0761341	0.0559463
75.4	0.0552324	0.0504109	0.0476944	0.0827728	0.0726427	0.0574859	0.0527985	0.0378613	0.0234949	0.0569197	0.0459924	0.0396372	0.0677816	0.0448572	0.0286082	0.0745131	0.071185	0.0601843	0.0712307	0.0443975	0.0356061	0.0992059	0.0762314	0.0568754
75.6	0.0550913	0.0504015	0.0475752	0.0835435	0.0732588	0.0585294	0.0524266	0.0380869	0.023345	0.0574251	0.046233	0.0401037	0.0677774	0.0448072	0.0284176	0.0745881	0.071252	0.0599604	0.0716697	0.0446522	0.0354133	0.0998742	0.0764666	0.0574824
75.8	0.0553659	0.0509307	0.0480323	0.0838909	0.0741081	0.0585014	0.05244	0.0379616	0.0242843	0.0574076	0.0461333	0.0403166	0.0676664	0.0449689	0.0285053	0.075202	0.0717254	0.0603918	0.0724063	0.0457073	0.0355114	0.0997469	0.0761437	0.0574909
76	0.0554677	0.0511938	0.0482992	0.0835338	0.0737768	0.0581706	0.052002	0.0377426	0.0240906	0.0580472	0.0467024	0.0415816	0.0672515	0.0451901	0.0282956	0.0755693	0.0716422	0.0607863	0.0723866	0.0457828	0.0352155	0.0983017	0.0754215	0.0574328
76.2	0.055451	0.0508542	0.0481306	0.0834663	0.0743512	0.0580895	0.0521558	0.0380854	0.0248385	0.0581638	0.0468684	0.0416279	0.0670242	0.0451734	0.0279484	0.075399	0.0714917	0.0606188	0.0721595	0.0455767	0.0348044	0.0981833	0.075058	0.0575027
76.4	0.0560583	0.0513792	0.048484	0.0832751	0.0742534	0.0579049	0.0519803	0.0382692	0.0249189	0.0585826	0.0472394	0.0414613	0.0671951	0.0454477	0.0281349	0.0755454	0.0714698	0.0602405	0.071984	0.04544	0.0346635	0.0977202	0.0743975	0.0571222
76.6	0.0561954	0.0511361	0.0487119	0.0829811	0.0741433	0.0578358	0.0517592	0.038484	0.0249649	0.0580812	0.0470783	0.0413065	0.0676445	0.045745	0.0286446	0.075833	0.0719536	0.0601413	0.07188	0.045399	0.0343171	0.0975584	0.0742095	0.0574095
76.8	0.0557718	0.0511079	0.04939	0.0823721	0.0741267	0.0578401	0.051298	0.0385252	0.0246834	0.0580632	0.0468179	0.0411277	0.0688628	0.0465504	0.0293344	0.0758621	0.0717007	0.0603673	0.0713659	0.0452864	0.0337448	0.0976351	0.0743533	0.0573533
77	0.0559431	0.0512351	0.0498513	0.0821656	0.073821	0.0576713	0.0513254	0.038776	0.0250841	0.0580284	0.0469917	0.0411129	0.0689039	0.0467737	0.0297488	0.0761063	0.0720974	0.0606431	0.0711585	0.0452525	0.0332957	0.0982264	0.0746222	0.0571869
77.2	0.0553367	0.0515035	0.0502861	0.0813782	0.0730881	0.0571437	0.0521321	0.0391091	0.025644	0.0577655	0.0461162	0.040107	0.0689295	0.0471358	0.0298468	0.0767961	0.0724584	0.0610256	0.0706911	0.0453971	0.0334052	0.0976173	0.0736251	0.0565127
77.4	0.0557291	0.052218	0.0510893	0.0815586	0.073165	0.0572055	0.05187	0.038735	0.0258297	0.0581973	0.0456544	0.0398768	0.0691569	0.0471387	0.0300479	0.0768059	0.0722721	0.0607359	0.0705473	0.0456947	0.0330428	0.0974576	0.0731993	0.0561812
77.6	0.0558991	0.0529834	0.0517871	0.0813757	0.072534	0.0569414	0.0521257	0.0385041	0.0263595	0.0584107	0.0457651	0.0401014	0.0691083	0.0468798	0.0301063	0.0769129	0.0722036	0.0607862	0.0699842	0.0452953	0.0331214	0.0978224	0.0732689	0.0560495
77.8	0.0551448	0.051948	0.0513085	0.080808	0.072272	0.0565265	0.0525833	0.0389029	0.0269453	0.0595343	0.0460726	0.0408391	0.0695886	0.0466272	0.0301763	0.0769019	0.0721786	0.0609074	0.0691341	0.0449513	0.0329775	0.0978579	0.0732204	0.0554879
78	0.0545812	0.0517928	0.0509065	0.0798529	0.0716583	0.0561159	0.0522816	0.0384914	0.0263868	0.0594908	0.0462052	0.0407928	0.0702296	0.046678	0.0301812	0.0765128	0.0720193	0.0611841	0.0685707	0.0444967	0.0331545	0.0973413	0.0732787	0.0557802
78.2	0.0544887	0.0513831	0.0506327	0.0802528	0.0714734	0.0562403	0.0525501	0.0383742	0.0265379	0.0593408	0.04618	0.0407873	0.070225	0.0467364	0.0304968	0.0763752	0.0717183	0.0608713	0.0684438	0.0439118	0.0328333	0.0978157	0.0737194	0.0563668
78.4	0.0545535	0.051807	0.0507456	0.0798665	0.0709846	0.0556885	0.0522276	0.0384281	0.0262312	0.0588697	0.0464113	0.0406784	0.070297	0.0462504	0.0304767	0.0758138	0.0711672	0.0607571	0.0681103	0.0436252	0.0327353	0.0984192	0.0735014	0.0564204
78.6	0.0545558	0.0515864	0.0506413	0.0800386	0.0709406	0.0555804	0.0518946	0.0377448	0.0254942	0.0585102	0.0461827	0.0407819	0.0704408	0.0462861	0.0304548	0.0756315	0.0708042	0.0600632	0.0682725	0.042812	0.0329713	0.0984597	0.0732919	0.0562983
78.8	0.054773	0.052235	0.0504151	0.0805669	0.0714939	0.0560554	0.0514827	0.0373842	0.0250935	0.0588974	0.0463992	0.0414159	0.0705063	0.0463905	0.030527	0.0753604	0.070988	0.059942	0.068357	0.0423944	0.0326024	0.098777	0.0729913	0.0557963
79	0.0547258	0.0522419	0.0503647	0.0809526	0.0713315	0.0561457	0.0521412	0.0380293	0.0256729	0.0586343	0.0465189	0.0405539	0.0703506	0.0469685	0.0304993	0.0755248	0.0715246	0.0604055	0.0684157	0.0418335	0.0327025	0.0995438	0.073098	0.0559875
79.2	0.0546798	0.0521401	0.0500422	0.0814119	0.0714609	0.0567901	0.051853	0.0381246	0.0252315	0.0592344	0.0466295	0.0409328	0.070513	0.0468758	0.0304875	0.0755108	0.0716464	0.0602786	0.0680055	0.0412485	0.0322305	0.0999908	0.0734182	0.0565492
79.4	0.0550061	0.0526011	0.0505055	0.0823311	0.0720274	0.0571371	0.0516614	0.0375187	0.0246466	0.0594018	0.0465178	0.0409869	0.0706967	0.0468621	0.0306169	0.0757957	0.0719047	0.0607207	0.0681896	0.0407904	0.0323829	0.100339	0.0736967	0.0573403
79.6	0.05546	0.053137	0.051205	0.0830457	0.0727582	0.0572845	0.0513805	0.0373472	0.024642	0.0599725	0.0472355	0.0411922	0.070385	0.0466019	0.0304958	0.0759957	0.072137	0.0608894	0.0687429	0.0414388	0.0321544	0.100286	0.0732959	0.0567201
79.8	0.0555793	0.0530621	0.0515083	0.0830721	0.0728409	0.057262	0.0516136	0.0374376	0.024703	0.0603831	0.0475505	0.0413109	0.0700621	0.0467312	0.030452	0.0757124	0.0720492	0.0609462	0.0695238	0.0418409	0.0326858	0.100002	0.0726421	0.0563593
80	0.0556518	0.0531426	0.0514668	0.0830149	0.0727518	0.0572442	0.0519916	0.0379466	0.0245217	0.0603708	0.0478978	0.0417136	0.0698117	0.0468573	0.0302627	0.075043	0.0716776	0.060713	0.0693143	0.0416718	0.0325886	0.0995149	0.0721872	0.0566165
80.2	0.0561173	0.0530309	0.0511969	0.0837202	0.0733157	0.0573684	0.0528798	0.0386469	0.0251177	0.0601483	0.0476998	0.0408888	0.0694171	0.046509	0.0300042	0.0747445	0.0717022	0.0606346	0.0697375	0.0418448	0.0322168	0.100036	0.0725121	0.0572709
80.4	0.0563287	0.0534434	0.0515261	0.0834288	0.072766	0.0567882	0.0530185	0.0389619	0.025298	0.0597942	0.0475768	0.0405604	0.0692337	0.0464739	0.0298794	0.074595	0.071657	0.0604912	0.0702991	0.0423616	0.032139	0.0998075	0.0726194	0.057252
80.6	0.0563917	0.0527499	0.0514963	0.0836749	0.0730022	0.0570152	0.0522952	0.0384149	0.0255409	0.0587383	0.0473044	0.0404472	0.0690936	0.0465283	0.0300467	0.074757	0.0719536	0.0612061	0.0701286	0.0428021	0.0319105	0.0992576	0.0729915	0.0575077
80.8	0.0565612	0.0525338	0.0515287	0.0842142	0.0734312	0.0572447	0.0523727	0.0384261	0.0253733	0.0587409	0.0473802	0.0401548	0.0694391	0.0470019	0.0309564	0.0754244	0.071891	0.0617837	0.0701199	0.043132	0.0316966	0.0990244	0.0731631	0.0573987
81	0.0569715	0.0523459	0.0514241	0.0843837	0.0733507	0.0567132	0.0528301	0.0386397	0.0264684	0.0584243	0.046955	0.0396352	0.0684911	0.0462501	0.0308917	0.0757464	0.0720976	0.0616634	0.0708269	0.0435122	0.0322195	0.0990555	0.0731495	0.0572058
81.2	0.057253	0.0525932	0.0512776	0.0839687	0.0733888	0.0568215	0.0532631	0.0385685	0.0269627	0.0582125	0.0460759	0.0389137	0.0680006	0.0459383	0.0304155	0.0758485	0.072499	0.0612518	0.0705501	0.0440574	0.032212	0.0984185	0.0724314	0.0574874
81.4	0.0578666	0.0524099	0.0510405	0.0837003	0.0729252	0.0567222	0.0530409	0.0383851	0.0269422	0.0582925	0.045801	0.0391408	0.0685415	0.0465483	0.0309565	0.0764144	0.0727186	0.0615256	0.0709377	0.0443571	0.0323232	0.0985777	0.0734176	0.0582564
81.6	0.0579442	0.0521305	0.0506411	0.0838513	0.0728214	0.0566778	0.0535278	0.038454	0.0273525	0.0578507	0.0456336	0.0391054	0.0688345	0.0468641	0.0314935	0.0761676	0.0726139	0.0616541	0.0711423	0.0440205	0.0325519	0.0982075	0.0734632	0.0583306
81.8	0.0571753	0.0515496	0.0498366	0.083566	0.0725592	0.0566898	0.053429	0.0385199	0.0271593	0.0573811	0.0450726	0.0388282	0.0690287	0.046384	0.0312117	0.076062	0.0728328	0.0612476	0.0710508	0.0438914	0.0325356	0.0975453	0.0743178	0.0581547
82	0.0572354	0.051426	0.0493248	0.0838304	0.072649	0.0568048	0.0528357	0.0379715	0.0269111	0.056987	0.0448171	0.038579	0.0691222	0.0464648	0.0308119	0.0759748	0.0724703	0.0606996	0.07157	0.0443038	0.0331132	0.0976243	0.0752742	0.0590558
82.2	0.0568672	0.0513438	0.0491039	0.0840328	0.0722653	0.0564579	0.0532309	0.0379202	0.0272939	0.0570512	0.0446114	0.038543	0.0691158	0.0467908	0.0304266	0.0760521	0.0724699	0.0607316	0.071972	0.0444804	0.0335581	0.0984399	0.0756348	0.0597338
82.4	0.0572012	0.0516995	0.0493396	0.0843	0.0726413	0.0565713	0.0533476	0.0380739	0.0273419	0.0572524	0.0446479	0.0382041	0.0692277	0.0464189	0.0298605	0.0755071	0.0720614	0.0607871	0.0718504	0.044155	0.0336084	0.0984667	0.075388	0.0593282
82.6	0.0571051	0.0515624	0.0492975	0.0846223	0.072941	0.0573306	0.0532174	0.0376814	0.0272295	0.0577758	0.0442913	0.0379532	0.069348	0.046392	0.0299026	0.0753199	0.0721858	0.0607171	0.072174	0.0441124	0.033957	0.0982926	0.0756289	0.0588669
82.8	0.0570175	0.051496	0.0490525	0.0848282	0.0728732	0.0573975	0.0534264	0.0382234	0.0270134	0.0579062	0.0443405	0.0379791	0.0691464	0.0463488	0.0298077	0.0751644	0.0728046	0.0613257	0.0725529	0.0443923	0.034097	0.0983623	0.0756508	0.0583779
83	0.0562654	0.0510467	0.0489756	0.0845792	0.072633	0.0570861	0.05343	0.0383884	0.0270458	0.0575044	0.0441986	0.0373255	0.0697272	0.0468198	0.0300874	0.0751227	0.0729387	0.0613201	0.0725459	0.0442771	0.0341359	0.0990832	0.0761338	0.0586313
83.2	0.0559648	0.0509739	0.0490171	0.0848775	0.0731244	0.0575059	0.0536302	0.0384669	0.0268382	0.0581922	0.0446512	0.0378465	0.0699373	0.0465449	0.0299292	0.0749685	0.0727142	0.0608422	0.0720687	0.0441951	0.0339564	0.0991562	0.0760519	0.0580329
83.4	0.0551208	0.051167	0.0488747	0.0853387	0.0738981	0.0575507	0.0540527	0.038534	0.0270612	0.0578814	0.0449612	0.0381833	0.0700833	0.0465914	0.029859	0.074389	0.0722108	0.0608885	0.0726352	0.0445744	0.0345598	0.0993133	0.0760152	0.0574728
83.6	0.0549653	0.051776	0.0491216	0.0852035	0.0737431	0.057454	0.0543252	0.0394904	0.0272955	0.0581856	0.0452147	0.0387401	0.0697583	0.0465479	0.0293264	0.0741245	0.0718719	0.0607868	0.0729802	0.0447874	0.0345463	0.0994519	0.0753107	0.0565655
83.8	0.0545293	0.0517792	0.0492093	0.0852145	0.0731	0.0576602	0.0546393	0.0398503	0.0270644	0.0587122	0.0457726	0.0392696	0.0698615	0.0462398	0.0284597	0.0736993	0.0716538	0.0608451	0.072997	0.044927	0.0347365	0.100016	0.0756346	0.0566144
84	0.0541392	0.0514834	0.0491688	0.0849978	0.0732706	0.0579364	0.0548296	0.0399681	0.0266748	0.0584496	0.0463906	0.0402516	0.0699086	0.0462351	0.0280895	0.0735989	0.0714771	0.0607544	0.0730245	0.0457022	0.034537	0.100173	0.0756673	0.0569002
84.2	0.0542486	0.0516568	0.0496794	0.0848381	0.0728733	0.0581089	0.0546018	0.0395455	0.0262003	0.0591843	0.0468018	0.041237	0.0696718	0.0469119	0.0283237	0.0738005	0.0712509	0.0608241	0.0729846	0.0460413	0.0344711	0.100501	0.0757511	0.056564
84.4	0.0543128	0.0518569	0.0497966	0.0844311	0.0727356	0.0581563	0.0541107	0.0395867	0.0259884	0.0592821	0.0473674	0.0421538	0.0692393	0.0470142	0.0283422	0.0736716	0.0714348	0.0609138	0.0722986	0.0461163	0.0342427	0.100114	0.0749837	0.055352
84.6	0.054826	0.0519177	0.050067	0.083874	0.0728206	0.0578218	0.0535048	0.0389213	0.0251114	0.0593577	0.0478907	0.0423422	0.0696069	0.0477601	0.0290096	0.0743038	0.0716063	0.0611548	0.0718931	0.0461617	0.0339626	0.0996114	0.074364	0.0543631
84.8	0.0545234	0.051478	0.0499595	0.0837248	0.0725819	0.0574852	0.0538551	0.0392778	0.0250222	0.0597979	0.0485022	0.0424817	0.0697381	0.0479981	0.029794	0.0745414	0.0716006	0.0608039	0.0717212	0.0459605	0.0336463	0.0996843	0.0742897	0.0543575
85	0.0544226	0.0512941	0.0497976	0.0831362	0.0724967	0.057082	0.0531827	0.0385938	0.0250948	0.0605743	0.0491543	0.0430424	0.0694042	0.0478264	0.0297904	0.0741085	0.0712736	0.0601676	0.0713455	0.0453997	0.0329289	0.0998867	0.0738482	0.0547709
85.2	0.0547398	0.0515229	0.0501373	0.0829764	0.0729535	0.0577003	0.0533163	0.0389133	0.0253666	0.0605221	0.0490891	0.043401	0.0698954	0.0481327	0.0301649	0.0740772	0.0715201	0.0601153	0.0712862	0.0453882	0.0327114	0.099982	0.0739501	0.0554259
85.4	0.0550525	0.0513211	0.0504448	0.0829411	0.0725994	0.0577028	0.0535582	0.039014	0.0250162	0.0601846	0.0492551	0.0437145	0.0701887	0.0485648	0.0307288	0.0740365	0.0712652	0.0600818	0.0711563	0.044934	0.0325539	0.0998887	0.0739492	0.0558176
85.6	0.0555696	0.0517358	0.0510247	0.0836389	0.0730107	0.0581728	0.0529965	0.0385322	0.0246063	0.0597808	0.0494919	0.0433311	0.0700417	0.0482761	0.0308468	0.0737868	0.0711988	0.0597044	0.0706353	0.044648	0.0320985	0.0993247	0.0732473	0.0555732
85.8	0.0552547	0.0515314	0.0507379	0.0831871	0.0724742	0.0580748	0.0528507	0.038229	0.0244476	0.0595553	0.0489941	0.0428517	0.0699704	0.0484479	0.030901	0.0743034	0.0718001	0.0598807	0.0709291	0.0448323	0.0319325	0.0991435	0.0739622	0.0561494
86	0.0550776	0.0508999	0.0504221	0.082768	0.0727721	0.0581012	0.0527954	0.0377784	0.0246371	0.05935	0.0485171	0.0424098	0.0700292	0.0490365	0.0310078	0.0741944	0.0718669	0.0600856	0.0709625	0.0448164	0.0320052	0.0997159	0.0742063	0.0569988
86.2	0.0549594	0.0507925	0.050359	0.0826078	0.0726052	0.0579772	0.0521481	0.0373979	0.0242458	0.0592408	0.048282	0.0421619	0.0699151	0.0494238	0.030903	0.0743204	0.0719744	0.0608972	0.0712751	0.0443477	0.0322771	0.09999	0.0738872	0.0574146
86.4	0.0552975	0.05053	0.0502903	0.0823022	0.0728148	0.0579622	0.0516073	0.0373589	0.0242976	0.0591719	0.0481603	0.0415037	0.0696581	0.0489787	0.0313899	0.0739037	0.0713896	0.0616575	0.0718435	0.044036	0.0316246	0.100278	0.0740863	0.057726
86.6	0.0552641	0.0500658	0.0500388	0.0822688	0.0723874	0.057327	0.0512139	0.0373796	0.0249013	0.0586138	0.0476615	0.0408859	0.0695794	0.0486337	0.0315999	0.0738756	0.0714444	0.0616118	0.0722272	0.0446546	0.0314848	0.100065	0.0745658	0.0584047
86.8	0.054983	0.04941	0.0492825	0.0826666	0.0724444	0.0569605	0.0510255	0.03762	0.0246837	0.058333	0.0475594	0.0408492	0.0700022	0.048337	0.0316741	0.0737864	0.0713938	0.0614745	0.0722881	0.0443843	0.0313266	0.100624	0.0749825	0.0587454
87	0.0546241	0.0495386	0.0493038	0.0828741	0.0728303	0.0569134	0.0509818	0.0383088	0.024945	0.0585785	0.0476002	0.040719	0.0703427	0.048174	0.0317618	0.0739058	0.0714239	0.0611833	0.0719676	0.0438923	0.0310082	0.101183	0.0753862	0.0587695
87.2	0.0544269	0.0493555	0.0489733	0.0831502	0.0732558	0.0570317	0.0510914	0.0391772	0.0249389	0.0587623	0.0475913	0.0406514	0.069917	0.0474373	0.0317939	0.074252	0.071067	0.0616579	0.0715139	0.0437743	0.031034	0.101065	0.0753399	0.0584775
87.4	0.054257	0.0496079	0.0488768	0.0837084	0.0736679	0.0572992	0.0508366	0.0393011	0.0252428	0.0585783	0.0472265	0.0408335	0.0705626	0.0474338	0.0318338	0.0739855	0.0704514	0.0620528	0.0721322	0.0439149	0.0311015	0.100985	0.0754269	0.0586469
87.6	0.0546433	0.049627	0.0492542	0.0836416	0.073449	0.0568799	0.0508501	0.0397589	0.0249466	0.0589029	0.0473292	0.0407923	0.0701204	0.0468564	0.0315078	0.0747407	0.0705623	0.0625114	0.0719641	0.043714	0.0313583	0.101981	0.0759009	0.0590271
87.8	0.055051	0.04971	0.0495415	0.0834871	0.0730183	0.0564273	0.0507205	0.0394089	0.0245232	0.05908	0.0476844	0.0409849	0.0703809	0.0466324	0.0315056	0.0751651	0.0707899	0.0627302	0.0714374	0.043931	0.0313807	0.102308	0.0764486	0.0592283
88	0.0553491	0.0497563	0.0498312	0.0830944	0.0728718	0.0561157	0.0508576	0.0395909	0.0244697	0.0594105	0.0478483	0.0417456	0.0703525	0.0469546	0.031768	0.0755496	0.0709615	0.0628026	0.0711247	0.0440724	0.0316625	0.101881	0.0765804	0.0589065
88.2	0.0563954	0.0509565	0.0508321	0.0827958	0.0720729	0.0559466	0.0508	0.039287	0.0239731	0.0600566	0.0478486	0.0418095	0.0702663	0.0471257	0.0318696	0.0756668	0.0706685	0.0626846	0.071184	0.0437167	0.0319243	0.102064	0.0765722	0.058485
88.4	0.0567779	0.0517029	0.0505861	0.0820542	0.0714777	0.0551535	0.0511103	0.0396627	0.023919	0.0605248	0.0481871	0.042325	0.0704857	0.047353	0.0318221	0.0762511	0.070904	0.0624893	0.0701409	0.0428527	0.0313512	0.101691	0.0759641	0.0582615
88.6	0.0566797	0.0525906	0.0512025	0.0816668	0.0710712	0.054671	0.0511521	0.0392368	0.0231894	0.0606711	0.0480482	0.04213	0.0709546	0.0474622	0.0317771	0.0769209	0.0713457	0.0624958	0.0701928	0.0430268	0.0318818	0.10161	0.0756669	0.0585868
88.8	0.056167	0.0528154	0.0511648	0.081974	0.0709951	0.0543312	0.0509574	0.0390013	0.023163	0.0607195	0.0479924	0.0421389	0.0708427	0.0472047	0.03151	0.0770785	0.0716185	0.0621457	0.0697245	0.0430806	0.0319769	0.101681	0.0760565	0.059102
89	0.0561008	0.0528127	0.0511621	0.0822251	0.0712841	0.0545956	0.0504245	0.0387659	0.0233507	0.0609172	0.0479278	0.0423024	0.0714931	0.0476178	0.0315819	0.0770981	0.0713641	0.0617096	0.069517	0.0428141	0.0319608	0.102176	0.0760504	0.0594628
89.2	0.0565852	0.0538594	0.05177	0.0829082	0.0718641	0.0555233	0.0515451	0.0392688	0.0244051	0.0599675	0.0474069	0.0420937	0.0716169	0.047546	0.0318102	0.0773721	0.0714805	0.0618812	0.0694274	0.0429174	0.0323092	0.102052	0.0758145	0.0590379
89.4	0.0569426	0.054165	0.0523898	0.0835376	0.0719944	0.0561043	0.0521607	0.0391212	0.0245182	0.0595331	0.0475667	0.0415366	0.0712491	0.0479141	0.0314131	0.0770665	0.0713912	0.0614091	0.0690224	0.0425687	0.0321284	0.102541	0.0760349	0.0596968
89.6	0.0568745	0.0548747	0.0530335	0.0836803	0.0717442	0.0562377	0.0520181	0.0388686	0.0246847	0.0588134	0.0475746	0.0405839	0.0715051	0.0483098	0.0318837	0.0777037	0.072319	0.0620218	0.0692848	0.0426959	0.0323131	0.102686	0.0763128	0.0600291
89.8	0.055927	0.0548404	0.0523894	0.083432	0.071626	0.0562727	0.0528037	0.0391009	0.0251579	0.0584667	0.0475699	0.0404066	0.071472	0.0490469	0.0323229	0.0777713	0.0726583	0.0625121	0.0696512	0.0428794	0.0324202	0.102423	0.0769065	0.0602821
90	0.0555451	0.0547651	0.0517463	0.0838402	0.0721522	0.0571323	0.0526389	0.0385047	0.0252329	0.0584462	0.0476737	0.0405985	0.0712827	0.0492904	0.0320863	0.0777646	0.0723735	0.0629242	0.0694248	0.0423307	0.032306	0.102481	0.0773877	0.0606563
90.2	0.0557276	0.0549273	0.0516198	0.0844705	0.0725135	0.0573234	0.0521903	0.0385446	0.0251839	0.0584025	0.048421	0.0406188	0.0712092	0.0495727	0.0320322	0.0773901	0.0717768	0.062577	0.069694	0.0419478	0.032337	0.102888	0.0773638	0.0608847
90.4	0.0559475	0.0549088	0.0516171	0.0849125	0.0730656	0.0577594	0.052559	0.039111	0.0261494	0.0583518	0.0486163	0.0403255	0.0710146	0.0491404	0.0319118	0.077458	0.0717228	0.0625943	0.0697474	0.0417817	0.032175	0.102944	0.0780118	0.0613306
90.6	0.0552741	0.0544216	0.0511904	0.0855254	0.0735248	0.0580001	0.052976	0.0393608	0.0267649	0.0580853	0.0486017	0.0402309	0.0714335	0.0491115	0.0318564	0.0772153	0.071934	0.0619767	0.0690557	0.0417249	0.0319081	0.102156	0.078536	0.0615683
90.8	0.0547955	0.0541037	0.0510975	0.0855499	0.0741591	0.0586034	0.0528229	0.0393805	0.0259675	0.0584864	0.0490237	0.0408591	0.0718734	0.0492232	0.0322031	0.0767732	0.0720573	0.0619464	0.0687876	0.0412853	0.0318471	0.101913	0.078625	0.0608443
91	0.0550974	0.0540772	0.0514106	0.0857953	0.0742331	0.0587844	0.053178	0.0401164	0.0260511	0.0596554	0.0502636	0.0413694	0.0717069	0.0493855	0.0322676	0.0762287	0.0719109	0.0617477	0.0683755	0.0410316	0.0314268	0.101428	0.0784008	0.0601889
91.2	0.0547403	0.0532928	0.0507862	0.0855442	0.0744704	0.0588555	0.0530088	0.0399022	0.0260603	0.0595152	0.050132	0.0408556	0.0719319	0.0496027	0.0322067	0.0761262	0.0716623	0.0621063	0.0677516	0.0410011	0.0312374	0.100746	0.0784851	0.0603812
91.4	0.0548324	0.0531534	0.0505663	0.0860951	0.0750419	0.059153	0.0527497	0.0394094	0.0262593	0.0599827	0.0508054	0.0413186	0.0725051	0.0499356	0.0323497	0.0762448	0.0716165	0.0618826	0.0679069	0.0410071	0.0308253	0.101058	0.0787597	0.0604006
91.6	0.055323	0.0531917	0.0508004	0.0859189	0.0752486	0.0590077	0.0532316	0.0394338	0.0264	0.0603424	0.0512991	0.0416537	0.0721061	0.0496188	0.0320038	0.0765904	0.0718147	0.0618252	0.0678077	0.0409969	0.0310752	0.101755	0.0789588	0.0605358
91.8	0.0561768	0.054025	0.0515399	0.0848081	0.0745787	0.0588965	0.0534532	0.0392366	0.0263145	0.0612147	0.0515398	0.0424072	0.0722495	0.0497247	0.031881	0.0759772	0.0715411	0.0614263	0.0680532	0.0410952	0.0307491	0.101225	0.0789446	0.0606824
92	0.0567751	0.0537923	0.0522639	0.0846104	0.0741946	0.0589794	0.0533549	0.0389957	0.0259906	0.0609608	0.0506395	0.0423494	0.0717204	0.0492599	0.0311016	0.0757243	0.0711536	0.0611907	0.0680847	0.0411755	0.0309889	0.100856	0.0789979	0.0606148
92.2	0.056886	0.0535238	0.0525526	0.0840599	0.0738891	0.0588676	0.0532257	0.0388554	0.0254769	0.0612605	0.0503944	0.0419213	0.0718604	0.0491604	0.0310935	0.0754966	0.0706468	0.0607094	0.0690079	0.0416078	0.0315906	0.101119	0.0784567	0.0603444
92.4	0.0569394	0.0538993	0.052494	0.0835358	0.0736435	0.058402	0.0531525	0.0388799	0.0254322	0.0610129	0.049873	0.0420768	0.0715269	0.048685	0.0308103	0.0762053	0.0710898	0.0607388	0.0688654	0.0416366	0.0317249	0.100862	0.0783343	0.0599067
92.6	0.0568408	0.0541491	0.0525468	0.083159	0.0732377	0.0582231	0.0526259	0.0379138	0.0244919	0.060263	0.0492175	0.0416583	0.0716143	0.0483158	0.0305961	0.0763943	0.071456	0.060803	0.0698172	0.04272	0.0325382	0.101021	0.0779417	0.05993
92.8	0.0566372	0.0539027	0.05242	0.0831504	0.0729524	0.0578698	0.0524158	0.0379112	0.0246569	0.0593132	0.0483995	0.0413169	0.0712697	0.0483692	0.0303639	0.0764596	0.0715572	0.0603906	0.0695553	0.042794	0.0319993	0.10059	0.0774854	0.0592467
93	0.0567889	0.0535372	0.0529611	0.0829139	0.0728646	0.0581202	0.0521246	0.0379013	0.0246067	0.0585749	0.0477155	0.0403918	0.0711389	0.0482055	0.0303121	0.0759846	0.0713373	0.06004	0.070343	0.0428333	0.0324339	0.101361	0.0776885	0.0592838
93.2	0.057479	0.0539589	0.0539929	0.0826072	0.0729619	0.0580579	0.0529578	0.0381962	0.0249448	0.0577555	0.0473625	0.0400295	0.070749	0.0481535	0.0301962	0.0763216	0.071666	0.0606036	0.0704777	0.0425023	0.0325946	0.101489	0.0774007	0.0592437
93.4	0.0574765	0.0537589	0.054537	0.0822587	0.072415	0.0573521	0.0528183	0.0382738	0.0245932	0.0575389	0.0475076	0.0399188	0.0705312	0.04785	0.0300293	0.0763629	0.072042	0.0609172	0.0707325	0.0422176	0.0323992	0.101378	0.0770672	0.0595653
93.6	0.0571081	0.0541071	0.0543806	0.0817112	0.0721157	0.0563708	0.0525813	0.038479	0.0243484	0.0569812	0.0471117	0.0393839	0.0704329	0.0475855	0.0305088	0.0766184	0.0724961	0.0619862	0.0708127	0.0422841	0.0321685	0.100765	0.0765261	0.0596177
93.8	0.0572413	0.0538054	0.0542323	0.0816353	0.0721061	0.0563923	0.0527738	0.0384088	0.0239152	0.0576063	0.047442	0.0400977	0.0698318	0.0469616	0.0304995	0.0768518	0.0719824	0.0623175	0.0709042	0.0422759	0.0316232	0.100291	0.0767776	0.0598304
94	0.0576685	0.053825	0.054382	0.0817233	0.0719358	0.0564479	0.0528705	0.0381881	0.0236075	0.0579981	0.0475191	0.0404611	0.069644	0.0471352	0.03034	0.0766034	0.071503	0.0622049	0.0714446	0.0425099	0.0319482	0.100604	0.0764632	0.0598365
94.2	0.0578684	0.0540225	0.0549059	0.0813158	0.0717301	0.055614	0.0525314	0.0383045	0.0232058	0.0579748	0.0479926	0.0404193	0.0700592	0.0474653	0.0308847	0.0765267	0.0716829	0.0618814	0.0720709	0.0426194	0.0324507	0.100587	0.0760867	0.0594593
94.4	0.0580075	0.0542901	0.0549714	0.0810049	0.0713877	0.055467	0.0530123	0.0383978	0.0232889	0.0581571	0.0484525	0.0406328	0.0699785	0.0472509	0.0304878	0.0768967	0.0726237	0.0626519	0.0721593	0.0429076	0.0326371	0.100184	0.0760043	0.0592407
94.6	0.0572831	0.053848	0.0541801	0.0810872	0.0714648	0.0550428	0.0528274	0.0375352	0.0226826	0.0580168	0.0484889	0.0410181	0.0709056	0.0476796	0.0317846	0.0767429	0.0725413	0.0627104	0.0717692	0.0432504	0.032502	0.0989859	0.0753954	0.0587843
94.8	0.057689	0.0538888	0.0542395	0.0811387	0.0711998	0.0552807	0.0525895	0.0376072	0.0221183	0.0590572	0.0492467	0.0415369	0.0709482	0.0477947	0.0318524	0.0766532	0.0729192	0.0629577	0.071361	0.0429227	0.0322514	0.0987543	0.0751901	0.0580678
95	0.058064	0.0542536	0.0537357	0.0815731	0.0711775	0.0554755	0.0522181	0.037578	0.0221514	0.0597525	0.0496576	0.0415303	0.0708213	0.0479504	0.0320726	0.0762438	0.0726769	0.0624022	0.0706356	0.0426135	0.031658	0.0988718	0.0753817	0.0579878
95.2	0.0576233	0.0540995	0.0530971	0.0813847	0.071159	0.0553177	0.0522355	0.037746	0.0225164	0.059288	0.0489386	0.0409607	0.0715635	0.0481172	0.0321381	0.0766054	0.0727519	0.0624806	0.0703793	0.0424437	0.0317545	0.0987494	0.0754893	0.0579184
95.4	0.0578708	0.0545195	0.0529847	0.0815376	0.0714979	0.0554905	0.0521754	0.0380447	0.0229923	0.060111	0.0495692	0.0415236	0.0721245	0.0484541	0.0327824	0.0766228	0.0724321	0.062451	0.070339	0.0425664	0.0313595	0.0997263	0.0757411	0.0577383
95.6	0.0579381	0.0548352	0.053352	0.082021	0.0719521	0.0563853	0.0521686	0.0379706	0.0231996	0.0606047	0.0491908	0.041287	0.0721095	0.0482661	0.0325659	0.0762622	0.0718328	0.0621049	0.0701628	0.0426564	0.0313633	0.100089	0.0758301	0.057608
95.8	0.0583269	0.0548378	0.0534029	0.0822285	0.0718769	0.0566308	0.0524225	0.0381576	0.0235929	0.0612983	0.0490326	0.0414374	0.0717011	0.048224	0.0324076	0.0756092	0.0712579	0.0616091	0.0701314	0.0423702	0.0312399	0.100576	0.0761437	0.0574475
96	0.0578539	0.0541155	0.0527289	0.0835211	0.0726713	0.0569087	0.0525433	0.0382365	0.0241015	0.0606976	0.048271	0.0402946	0.0717246	0.0483411	0.0323355	0.0758477	0.0713016	0.0614058	0.069426	0.0420276	0.031366	0.101297	0.0769581	0.0572548
96.2	0.0574903	0.0539134	0.052225	0.0838434	0.0730625	0.0571502	0.05316	0.0386959	0.0253478	0.0610168	0.0488119	0.0401736	0.071872	0.0484006	0.0329871	0.0755918	0.0709057	0.0605603	0.0701672	0.0423926	0.0316896	0.101199	0.0768596	0.0570312
96.4	0.0576081	0.0541693	0.051967	0.0846335	0.0730243	0.0577146	0.0528256	0.0382232	0.0256314	0.0603701	0.0486479	0.0404092	0.0721563	0.0484332	0.0333456	0.0766296	0.0714022	0.0604411	0.0696836	0.0421238	0.0317542	0.100948	0.0768463	0.0569238
96.6	0.0573409	0.0539742	0.0516493	0.0851781	0.073199	0.0581874	0.0528244	0.0382049	0.0258544	0.060277	0.0481824	0.040502	0.0726968	0.049301	0.0336811	0.0767661	0.0715236	0.0603399	0.0698128	0.0427659	0.0320718	0.100994	0.0761149	0.0570494
96.8	0.0576113	0.0540934	0.0521709	0.0858922	0.0738702	0.0587886	0.0530886	0.0388502	0.0265575	0.0602958	0.0476248	0.0404045	0.0725222	0.049272	0.0332617	0.077142	0.0722957	0.0600781	0.0693726	0.0429247	0.0321444	0.100995	0.0755721	0.0567639
97	0.0579606	0.0542642	0.0529216	0.0857871	0.0740552	0.0589834	0.0528926	0.0389116	0.0266049	0.0607992	0.0474918	0.0403987	0.0729203	0.0491014	0.0331046	0.0773714	0.0724665	0.060511	0.070172	0.0435635	0.0330139	0.102146	0.0768512	0.0574918
97.2	0.0578501	0.05418	0.0535231	0.0858845	0.0741782	0.0589662	0.0527968	0.0388219	0.0269345	0.060444	0.0473177	0.0408909	0.0736818	0.0494768	0.0337777	0.0781464	0.0729883	0.0610656	0.0696421	0.0431965	0.0326562	0.102003	0.0765221	0.0580771
97.4	0.0578513	0.0542111	0.0539588	0.0861312	0.0737597	0.0586648	0.0524153	0.038393	0.0266093	0.0606203	0.0472296	0.0410802	0.0735523	0.0491877	0.0341899	0.0784091	0.0726719	0.0609044	0.069398	0.0432477	0.0324018	0.101992	0.0769505	0.0585003
97.6	0.0580701	0.0539361	0.0537266	0.0860355	0.0735367	0.0581457	0.0525126	0.0383606	0.0263358	0.0609458	0.0469148	0.0417808	0.0731606	0.0488012	0.0340817	0.0782411	0.0727616	0.0608697	0.069876	0.0436108	0.0321327	0.102806	0.0777271	0.0592712
97.8	0.0585218	0.0537186	0.0543125	0.0858545	0.0732288	0.0583788	0.0524076	0.0378088	0.0258062	0.061846	0.047812	0.0431679	0.0733763	0.0486229	0.0341753	0.0785224	0.0727682	0.0610332	0.0707084	0.0438464	0.0325365	0.10213	0.0780126	0.0594856
98	0.0583536	0.0539682	0.0546779	0.0860505	0.0726847	0.0582072	0.0526385	0.0379431	0.0256179	0.0620689	0.0487081	0.0437742	0.0733697	0.0486492	0.0336317	0.0784312	0.0732137	0.0615411	0.0711474	0.0441226	0.0332591	0.102263	0.0775497	0.059226
98.2	0.0582743	0.0542349	0.054729	0.0858204	0.0726292	0.0580357	0.0521298	0.0371769	0.0250852	0.0613942	0.0492115	0.0438294	0.0732012	0.0485892	0.033754	0.0790764	0.0736378	0.0622695	0.0713627	0.0444597	0.0331907	0.101975	0.077619	0.0594609
98.4	0.0580587	0.05467	0.0545092	0.085524	0.072273	0.0580464	0.0517427	0.0366117	0.0244436	0.0612538	0.0491169	0.0437083	0.0725104	0.0480537	0.0326886	0.0786	0.0733708	0.062493	0.0709189	0.0446352	0.0328397	0.101776	0.0779654	0.0596738
98.6	0.0574608	0.0546241	0.0541005	0.085283	0.0722562	0.0580659	0.0511106	0.0357598	0.0233001	0.0605995	0.0486563	0.0435479	0.0723287	0.0479215	0.0328956	0.0788033	0.0732255	0.0626532	0.0709842	0.0444522	0.0326037	0.10128	0.0777316	0.0595583
98.8	0.0584352	0.0554367	0.0546709	0.0848487	0.0714015	0.057929	0.0504089	0.0359991	0.0226958	0.0605422	0.0490398	0.0435146	0.071444	0.0474725	0.0318754	0.0786782	0.0735984	0.0628019	0.0708233	0.0438453	0.0324768	0.101791	0.0783487	0.0598069
99	0.0588339	0.0562006	0.0551289	0.0845016	0.0711538	0.0575188	0.0501667	0.0364193	0.0223283	0.0600771	0.0487362	0.0432288	0.0706852	0.0467788	0.0310138	0.0782636	0.0730964	0.0624632	0.0705257	0.0434342	0.0321177	0.102229	0.0787674	0.0601854
99.2	0.0589961	0.0566705	0.0552887	0.0842778	0.0711792	0.0573591	0.0506054	0.0371416	0.0219088	0.0593457	0.0484297	0.0428529	0.0710294	0.0465914	0.0300991	0.0779215	0.0727726	0.06237	0.0706956	0.0432521	0.0317467	0.101975	0.0788901	0.0601808
99.4	0.0588907	0.0570935	0.0555461	0.0847081	0.0721587	0.0581519	0.0502624	0.0368874	0.0214923	0.0591365	0.0483328	0.0425381	0.0706419	0.0464821	0.0292962	0.0771322	0.0720143	0.0619929	0.0706477	0.0433315	0.0315225	0.102392	0.0790111	0.0602235
99.6	0.0586245	0.0569401	0.0553202	0.0849157	0.0727438	0.0588119	0.0500364	0.0366156	0.0212256	0.0594292	0.0483264	0.0425942	0.0696988	0.046037	0.0281933	0.0763605	0.0715217	0.0612537	0.0704556	0.0432961	0.0311573	0.102435	0.0787569	0.0601441
99.8	0.0587015	0.0569181	0.0552291	0.0848233	0.07278	0.0586105	0.0505662	0.0372209	0.0217588	0.0594635	0.0484291	0.0424991	0.0691092	0.0455999	0.0270014	0.0757766	0.0713775	0.0607766	0.0705978	0.0430134	0.0310111	0.10237	0.0789703	0.0600297
100	0.0578863	0.0565515	0.0544683	0.0851247	0.0736566	0.0590452	0.0508863	0.0375449	0.0219545	0.0592298	0.0484487	0.0418814	0.0691126	0.0454558	0.026396	0.0758397	0.0713574	0.0606518	0.0702222	0.0427953	0.0308689	0.101936	0.0793989	0.0602353
100.2	0.0577802	0.0557047	0.0538229	0.0851664	0.0738594	0.0594621	0.0514503	0.0378125	0.0224767	0.0590211	0.0485834	0.0417366	0.0683023	0.0448969	0.0258623	0.0758944	0.0713632	0.0601557	0.0702548	0.043007	0.030755	0.101548	0.0790929	0.060558
100.4	0.0573784	0.0553571	0.0529793	0.0849895	0.0738657	0.0595506	0.0510437	0.0374401	0.0221788	0.0586071	0.0480696	0.0415224	0.0688515	0.0456243	0.0260318	0.0763458	0.0721824	0.0604196	0.0701547	0.043139	0.0310885	0.101619	0.0786427	0.0603106
100.6	0.0571612	0.0549962	0.0525546	0.0850279	0.0744775	0.0599422	0.0519574	0.0382826	0.0229294	0.0589342	0.0478895	0.0413596	0.0688245	0.0455757	0.0256536	0.0761529	0.0721891	0.0599902	0.0702422	0.0432963	0.0310114	0.102159	0.0786762	0.0604236
100.8	0.0573144	0.0549183	0.0528361	0.0849025	0.0747671	0.0606725	0.0522524	0.03831	0.0233205	0.0588923	0.0482508	0.0417889	0.0686546	0.044983	0.025487	0.0763206	0.0725005	0.0598619	0.0699445	0.0430941	0.0311149	0.102976	0.0796395	0.0609672
101	0.05662	0.0545982	0.052824	0.0846077	0.0745062	0.0604903	0.0522584	0.0383071	0.0234041	0.0586638	0.0481433	0.0419642	0.0690384	0.0448086	0.0258223	0.0763033	0.0722514	0.0600363	0.0700533	0.0431245	0.0311576	0.103507	0.0808843	0.0616314
101.2	0.0563888	0.0540101	0.0527339	0.0847192	0.0748739	0.0606871	0.0526508	0.038291	0.0234542	0.0582514	0.0480496	0.0421794	0.069488	0.0452811	0.0271326	0.0761664	0.0720858	0.06002	0.0694302	0.0422773	0.0305871	0.103207	0.0808638	0.0616487
101.4	0.0568317	0.0542265	0.0524989	0.0846822	0.0747485	0.0606873	0.0539372	0.0389917	0.0240853	0.0588355	0.0483304	0.0426222	0.0693146	0.0456048	0.027722	0.0765123	0.0724467	0.0603136	0.0694248	0.0422773	0.030892	0.103288	0.081159	0.0613661
101.6	0.056855	0.0538428	0.0518924	0.084329	0.0745847	0.0602643	0.0544485	0.0393395	0.0245143	0.0591975	0.04869	0.0432473	0.068977	0.0457531	0.0279473	0.0763164	0.0726801	0.0604813	0.0697554	0.042197	0.0309816	0.102572	0.0803048	0.0611922
101.8	0.0565195	0.0538604	0.0518438	0.0846718	0.074697	0.0604274	0.054818	0.0395308	0.0248981	0.0595832	0.0495616	0.0436044	0.069436	0.0459305	0.028661	0.0767946	0.0726248	0.0610203	0.0695417	0.0417696	0.0309493	0.101458	0.0801247	0.0611043
102	0.056211	0.0539673	0.0516617	0.0851324	0.0746287	0.0601804	0.0553239	0.0400959	0.0254904	0.0595475	0.050339	0.0435478	0.06888	0.0457503	0.028889	0.0766694	0.072399	0.0608976	0.0691693	0.0417334	0.0310104	0.101456	0.0796411	0.0607002
102.2	0.0558879	0.0539903	0.0515443	0.0850126	0.0746082	0.0598922	0.0552915	0.0397683	0.0254984	0.0593333	0.0506641	0.0437777	0.0687618	0.045741	0.0293458	0.076578	0.0717626	0.0607601	0.0690133	0.0422181	0.0307818	0.10107	0.0793069	0.0603399
102.4	0.0562514	0.0544191	0.0517318	0.0852654	0.0741206	0.0591443	0.0554887	0.0397928	0.0257065	0.0598597	0.0506556	0.0436221	0.0692629	0.0459951	0.0295349	0.0765507	0.071746	0.0605817	0.0686992	0.0418598	0.0309488	0.100468	0.0786327	0.059461
102.6	0.056881	0.0548429	0.0521419	0.0859375	0.0738376	0.0588781	0.05578	0.0397782	0.025692	0.0598998	0.0511782	0.0439987	0.0699764	0.046629	0.0305352	0.076907	0.0720024	0.0609661	0.0690848	0.0416255	0.0312308	0.100353	0.0781621	0.0591504
102.8	0.0581432	0.055566	0.0532681	0.0864087	0.0734878	0.0587047	0.0547973	0.0395138	0.0251925	0.0603792	0.0516324	0.0448091	0.0697297	0.0463489	0.0302021	0.0771934	0.0719975	0.0607802	0.069245	0.0418196	0.0321079	0.100243	0.0780964	0.0589426
103	0.0585927	0.055902	0.0535028	0.0864774	0.0735306	0.0582105	0.0551623	0.0398181	0.0252149	0.0602867	0.0515398	0.0449316	0.0699412	0.0464756	0.0304249	0.0771417	0.0716354	0.0606134	0.0692432	0.0417018	0.0318058	0.0996263	0.0773853	0.0585833
103.2	0.0589981	0.0567248	0.0541221	0.0865912	0.0740937	0.0587011	0.0549805	0.039219	0.0250719	0.0601027	0.0514291	0.0451548	0.0706973	0.0470626	0.0310844	0.0770015	0.0715852	0.0604351	0.0695206	0.04195	0.0318602	0.0986515	0.0762208	0.0581005
103.4	0.0593488	0.057216	0.0544437	0.0863327	0.073844	0.05824	0.0542983	0.0382636	0.0249172	0.0606264	0.0514727	0.0454153	0.0704469	0.0469239	0.0307618	0.0765087	0.0715401	0.0599162	0.0700438	0.0425512	0.0327757	0.0986919	0.0753802	0.058106
103.6	0.0597937	0.0574803	0.0547102	0.085861	0.0733281	0.0574298	0.0534253	0.0380397	0.0245041	0.0618638	0.052056	0.0461613	0.0701074	0.0466371	0.0305241	0.0770472	0.0718163	0.0600171	0.0703084	0.0431453	0.0330982	0.0990443	0.0752402	0.0580708
103.8	0.0596647	0.0569203	0.0545256	0.0855444	0.0729314	0.0567764	0.0531727	0.03809	0.0244381	0.0613509	0.0515119	0.0455252	0.0701905	0.0464591	0.0303851	0.0776526	0.072307	0.0606691	0.0707111	0.0427903	0.0335956	0.0989177	0.0756442	0.0581383
104	0.0598283	0.0567227	0.0541239	0.0852393	0.0727947	0.0570496	0.0530905	0.0380075	0.0242832	0.0612629	0.0516322	0.0451481	0.0703467	0.0465139	0.0304552	0.0781361	0.0724491	0.0611388	0.0703823	0.0428974	0.0334235	0.0994627	0.0758369	0.0584086
104.2	0.0602903	0.0567104	0.054116	0.0850692	0.0721243	0.0568798	0.0528739	0.0376537	0.0242479	0.060915	0.051457	0.0448644	0.0700364	0.0465025	0.0303374	0.0781557	0.0730613	0.0612123	0.0705911	0.0429493	0.033269	0.100417	0.0761767	0.0594962
104.4	0.0600469	0.0566566	0.053767	0.0847892	0.0714855	0.0566207	0.0521579	0.0376617	0.0243954	0.0603718	0.050823	0.0446248	0.0705243	0.0471147	0.0306126	0.0780398	0.0729668	0.0611812	0.0710421	0.0433214	0.0335571	0.101077	0.0769213	0.0598285
104.6	0.0600309	0.0564769	0.0537705	0.0847837	0.0716675	0.056918	0.052264	0.0374326	0.0239397	0.0599588	0.050778	0.0443236	0.0704709	0.0465334	0.0306566	0.0779887	0.0723367	0.0608852	0.0707264	0.0432158	0.033001	0.101568	0.0781707	0.0609921
104.8	0.0599495	0.0560452	0.0540168	0.0844702	0.0719012	0.0573089	0.0520707	0.0374782	0.0240254	0.059201	0.0504555	0.0442702	0.0706505	0.0463666	0.0305761	0.0781749	0.0724887	0.0614752	0.070942	0.0438835	0.0330943	0.102043	0.0787956	0.0612867
105	0.0592295	0.0555103	0.0535594	0.0839997	0.0715795	0.0569958	0.0517142	0.0377861	0.0234935	0.0589583	0.0495579	0.0440836	0.0711048	0.046602	0.030608	0.078092	0.0722028	0.0616549	0.0713511	0.0441883	0.0325044	0.101962	0.0788947	0.0611987
105.2	0.0588791	0.0547059	0.0529614	0.0843914	0.0723478	0.0572541	0.0522034	0.037846	0.0236493	0.0587418	0.0489356	0.0435532	0.0712718	0.0469898	0.0312246	0.0777144	0.072011	0.0620164	0.071601	0.0443798	0.0324988	0.102035	0.0791536	0.0612916
105.4	0.0588011	0.0549149	0.0531378	0.084401	0.072019	0.0572655	0.0525915	0.0385626	0.0239904	0.0587228	0.0486884	0.0427184	0.0711888	0.0474201	0.0312957	0.0778086	0.0722299	0.0618261	0.0722189	0.0448903	0.0326102	0.102851	0.0795401	0.0613783
105.6	0.0583449	0.0541968	0.0528787	0.0847838	0.0720951	0.0573717	0.0520402	0.0384144	0.0237157	0.0590561	0.0488248	0.0421823	0.0712133	0.0476968	0.0311212	0.0774209	0.0715203	0.0613202	0.0723285	0.0451824	0.0323107	0.102649	0.0795191	0.0615361
105.8	0.0578535	0.0537739	0.0523574	0.0853466	0.0726537	0.0576752	0.0523386	0.0392453	0.0236743	0.0590349	0.0489811	0.042536	0.0717044	0.0477424	0.0312743	0.077506	0.0714988	0.0615071	0.0720794	0.0457413	0.0318094	0.102487	0.0794795	0.0614671
106	0.0573837	0.0530212	0.0523088	0.0856737	0.0729651	0.0577281	0.0525637	0.0393294	0.0236037	0.059145	0.0495203	0.0423396	0.0720035	0.0482839	0.0316136	0.0767934	0.0714138	0.0609671	0.0720712	0.0463351	0.0319448	0.102542	0.0794414	0.0611348
106.2	0.0571277	0.0525168	0.0525483	0.0855475	0.073196	0.0579523	0.0528784	0.0391571	0.0237893	0.0594772	0.0492818	0.0417183	0.07256	0.0486303	0.0316714	0.0767865	0.0714363	0.0611825	0.07187	0.0465553	0.031878	0.102724	0.0797138	0.0609495
106.4	0.0574141	0.052227	0.0526729	0.0860628	0.073303	0.0581602	0.0533448	0.0386387	0.0238585	0.0597702	0.0490214	0.0412097	0.0730341	0.0492175	0.0318754	0.0767681	0.071932	0.0613501	0.0718086	0.0466245	0.0322325	0.102485	0.079716	0.0606355
106.6	0.0574847	0.0523386	0.0525955	0.0858776	0.0733826	0.0580426	0.0532261	0.038444	0.0236533	0.0602926	0.0488707	0.0415346	0.0728457	0.0491465	0.0313966	0.0766937	0.0721122	0.0618349	0.0720382	0.0468054	0.0326849	0.102429	0.0797986	0.0606158
106.8	0.057766	0.0526749	0.0530604	0.085521	0.0733663	0.057995	0.0528938	0.0380216	0.0229382	0.0605381	0.0488304	0.0414402	0.0726798	0.0489852	0.0312588	0.0771336	0.0723948	0.0616797	0.0720114	0.0468567	0.0325417	0.102692	0.079674	0.0606639
107	0.0581159	0.0528884	0.0527906	0.0852123	0.0733327	0.057823	0.0534168	0.0380452	0.0232869	0.0606987	0.0486286	0.0413364	0.0730883	0.0492207	0.031675	0.0774343	0.073039	0.0624128	0.0718426	0.046172	0.0323144	0.102348	0.0791769	0.0605261
107.2	0.058444	0.053532	0.0535043	0.085529	0.0737355	0.0583179	0.0531944	0.0378117	0.0234838	0.0615372	0.0488673	0.0418509	0.0729145	0.0493713	0.0316553	0.0782072	0.0741112	0.0629045	0.0714949	0.0457784	0.0322483	0.102715	0.0783328	0.0605691
107.4	0.0585062	0.0536474	0.0533022	0.0855162	0.0734769	0.0577565	0.053477	0.0379596	0.0238794	0.0621596	0.0490134	0.0420363	0.0729509	0.0493415	0.0309172	0.0781288	0.074269	0.0632972	0.0718411	0.0458514	0.0328585	0.103073	0.078163	0.0602297
107.6	0.0588194	0.0540246	0.0538603	0.0854506	0.0736706	0.0579444	0.0532468	0.0382025	0.0239443	0.0623397	0.0493914	0.0426124	0.0729362	0.0496205	0.031115	0.0789835	0.0748615	0.0638536	0.072078	0.0457107	0.033454	0.103342	0.0782805	0.0598826
107.8	0.0591298	0.0538501	0.0539294	0.0849044	0.0731885	0.0577343	0.0534103	0.0384022	0.0243215	0.0624531	0.0497138	0.0424158	0.0732989	0.0500492	0.0311914	0.0788502	0.0752229	0.0642484	0.072113	0.0449606	0.0335236	0.103204	0.0782621	0.0598782
108	0.0599344	0.0544664	0.0546189	0.0849997	0.0728143	0.058191	0.0532298	0.0383007	0.0242809	0.0629637	0.050287	0.0426296	0.0732438	0.0500534	0.0308675	0.078967	0.0752756	0.0642318	0.071741	0.0448415	0.033101	0.10374	0.0785922	0.0599816
108.2	0.0605285	0.054763	0.0549316	0.0852576	0.0725185	0.0578876	0.0532847	0.0384105	0.0243372	0.062798	0.0500623	0.0425925	0.0731404	0.0499339	0.0307325	0.07865	0.0754248	0.0641945	0.0720125	0.0442435	0.0331166	0.103394	0.0787074	0.0600549
108.4	0.060208	0.0545882	0.0543612	0.0850673	0.0725986	0.0575523	0.0530386	0.0379924	0.0239932	0.0628024	0.0499345	0.0424929	0.0731467	0.0500874	0.030578	0.0788666	0.0752131	0.0640982	0.0721818	0.044224	0.0331697	0.10322	0.0790399	0.0599488
108.6	0.0599071	0.0545499	0.0547995	0.0849628	0.0732321	0.0574677	0.0531261	0.0376479	0.0234702	0.0627108	0.0502669	0.0425869	0.0734624	0.0496067	0.0309988	0.0787525	0.0750845	0.0639412	0.0724712	0.0442434	0.0330922	0.103071	0.0789085	0.0597975
108.8	0.0594694	0.0537258	0.0549675	0.0848615	0.0736616	0.0579085	0.0528078	0.0378225	0.0234933	0.0630941	0.0506148	0.0433003	0.0736592	0.0495498	0.0311805	0.0790095	0.0753405	0.0644505	0.0729798	0.0442028	0.0329908	0.103559	0.0787106	0.059438
109	0.0592577	0.0533858	0.0549668	0.0852215	0.0736024	0.0580938	0.0525718	0.0375134	0.0230907	0.0633772	0.0506784	0.0435918	0.0733125	0.049569	0.0313741	0.0782201	0.0746885	0.0640013	0.0736882	0.0441204	0.0328782	0.103853	0.0786861	0.059584
109.2	0.0587494	0.0534239	0.054506	0.0858369	0.073817	0.0579957	0.0525404	0.0372592	0.0232483	0.0634678	0.0510713	0.0434583	0.0728917	0.0491712	0.0314098	0.0772274	0.0739152	0.0633734	0.0735377	0.0443181	0.0332096	0.104363	0.0791495	0.0600197
109.4	0.0587476	0.0535507	0.0545385	0.0857451	0.0734155	0.0582268	0.0526527	0.0377819	0.0232945	0.0642176	0.0518272	0.0439319	0.0731428	0.0489996	0.0314684	0.0774057	0.0737928	0.063386	0.0730429	0.0437488	0.0328789	0.104604	0.0789645	0.0598726
109.6	0.0584696	0.0530398	0.054035	0.0856182	0.0736306	0.0581047	0.0522556	0.0373936	0.0229392	0.0640336	0.0524731	0.0445498	0.0735011	0.0491878	0.0320759	0.0767889	0.0733423	0.0629949	0.0723922	0.043647	0.0325269	0.104016	0.0786638	0.0599078
109.8	0.0582648	0.0530404	0.0535854	0.0852821	0.0735937	0.0576283	0.0524859	0.0376719	0.0227003	0.063533	0.0526259	0.0451089	0.0736847	0.0492096	0.0329635	0.076141	0.0733572	0.0625723	0.07214	0.0438644	0.032476	0.103318	0.0781668	0.0592419
110	0.0579761	0.0523124	0.0536159	0.0852222	0.0735328	0.0577954	0.0527358	0.0373915	0.022577	0.0630088	0.0525774	0.0444009	0.07357	0.049438	0.0333774	0.0750622	0.0729267	0.0619213	0.071569	0.0434852	0.0324525	0.103338	0.0784114	0.0591612
110.2	0.0578963	0.0521291	0.0530525	0.08455	0.0737181	0.0581516	0.0530544	0.0373549	0.0229332	0.0628284	0.0523209	0.044312	0.0735727	0.0491064	0.0334849	0.0747007	0.0727096	0.0621942	0.071166	0.0434331	0.032657	0.102607	0.0783241	0.0589619
110.4	0.0577756	0.0523865	0.05291	0.0848978	0.0734968	0.0581952	0.0532955	0.0374907	0.0229132	0.0623376	0.0521127	0.0447192	0.0737575	0.0491639	0.0336373	0.0750811	0.0727026	0.0625066	0.0704689	0.0429575	0.0324465	0.102298	0.0786069	0.0589073
110.6	0.0575928	0.0528623	0.0520039	0.0846812	0.0734129	0.0575113	0.0532564	0.0379853	0.0232381	0.0627429	0.0522651	0.0452396	0.0734015	0.0487719	0.0332457	0.0753352	0.0727088	0.0625599	0.0700453	0.0427449	0.0323428	0.102188	0.0782642	0.0587986
110.8	0.057569	0.0529553	0.0517421	0.085547	0.0737031	0.0581472	0.0535138	0.038395	0.0232475	0.0618892	0.0519437	0.0450743	0.074073	0.0492325	0.0340284	0.0754768	0.0728733	0.0623479	0.0696657	0.0424401	0.0315689	0.10218	0.0781191	0.0590397
111	0.057489	0.0527219	0.0509759	0.0859868	0.0740625	0.0586627	0.0535724	0.0382655	0.0235138	0.0614205	0.0517424	0.0452735	0.0744312	0.0492469	0.0339691	0.0757661	0.0732631	0.0625731	0.0695909	0.0425471	0.0320265	0.101151	0.0779477	0.0589451
111.2	0.0572832	0.0529056	0.0507447	0.0862395	0.0744897	0.0587534	0.0540983	0.0389445	0.0240627	0.0611793	0.051637	0.0452975	0.0736972	0.0492437	0.033396	0.0763288	0.073664	0.0627369	0.0691023	0.0427375	0.0316337	0.101174	0.0778345	0.0591015
111.4	0.0567515	0.0530617	0.0505968	0.0857916	0.0742755	0.0587941	0.054319	0.039185	0.0245776	0.0606228	0.0508861	0.0448529	0.0741254	0.0495876	0.0335161	0.07611	0.0731561	0.0625819	0.0696817	0.0431534	0.0324263	0.100532	0.0778706	0.0589243
111.6	0.0569808	0.0533864	0.0508435	0.0858012	0.0744415	0.0584454	0.0538577	0.0395032	0.0246781	0.0606162	0.0506987	0.0450073	0.0743197	0.0499062	0.0335772	0.0767086	0.0736824	0.0620262	0.0697747	0.0428801	0.0324247	0.100152	0.0778622	0.058958
111.8	0.0573394	0.0531557	0.0512388	0.0858199	0.074241	0.0580952	0.0533691	0.0393788	0.0242936	0.060779	0.050463	0.0448672	0.0744402	0.0496883	0.0327424	0.0770793	0.0736529	0.0617621	0.0697986	0.0425766	0.031943	0.100033	0.0784829	0.0594209
112	0.0570506	0.0531139	0.051131	0.085837	0.0744201	0.058279	0.0532028	0.0392815	0.0243	0.0607861	0.0504678	0.0444121	0.0734904	0.0493331	0.0318119	0.0777453	0.0737845	0.0618146	0.0698328	0.0424551	0.0316044	0.100156	0.0786769	0.0597182
112.2	0.0569987	0.0534197	0.0511776	0.0858287	0.0748798	0.0581663	0.0532298	0.0394995	0.0242854	0.0608141	0.0500288	0.0442102	0.0730843	0.0487753	0.0310092	0.078065	0.0739477	0.061914	0.0702852	0.0421886	0.0313183	0.099358	0.0788136	0.0599023
112.4	0.0563867	0.0529557	0.0510376	0.0857723	0.075533	0.0583197	0.0521676	0.0384144	0.0235226	0.0609439	0.0499	0.0440971	0.0732518	0.0493912	0.0312751	0.0785679	0.0736603	0.061825	0.0704761	0.042418	0.0310609	0.10022	0.0796885	0.0607764
112.6	0.0557759	0.0525502	0.0513652	0.0854316	0.0754978	0.0585584	0.0520805	0.0379842	0.0234154	0.0607211	0.0498835	0.0437463	0.073228	0.0490007	0.0311212	0.0787616	0.0738683	0.0618952	0.0707249	0.0426451	0.0310352	0.10067	0.0798971	0.0608688
112.8	0.055612	0.0523007	0.0512301	0.0853366	0.0752513	0.0589956	0.0518537	0.037682	0.0234277	0.0610177	0.0496263	0.04377	0.0724377	0.0486023	0.0304641	0.0787952	0.0741223	0.0618829	0.0711902	0.0426842	0.0305181	0.101338	0.0800482	0.0620221
113	0.0559389	0.0526602	0.0517525	0.0853417	0.0746014	0.0586812	0.0520369	0.0377306	0.0237994	0.0609849	0.0495094	0.0436196	0.0714142	0.0480534	0.0293974	0.0786242	0.07379	0.0613198	0.0717432	0.0430997	0.0308087	0.101116	0.0799222	0.0621649
113.2	0.0561446	0.0530135	0.0515101	0.0851265	0.0740321	0.0581281	0.0519299	0.0376072	0.0236633	0.0608651	0.0494621	0.0432683	0.0711828	0.0476761	0.0289201	0.0786939	0.0731968	0.0614285	0.0714947	0.0426801	0.0310468	0.101159	0.0803387	0.0622476
113.4	0.0567455	0.052959	0.0520863	0.0843606	0.0737308	0.0579996	0.0518129	0.0376829	0.0236921	0.0610265	0.0494988	0.0434822	0.0711256	0.0475309	0.0292419	0.0788857	0.0731078	0.0616166	0.0708855	0.0419843	0.0305385	0.102043	0.0807943	0.0626429
113.6	0.0567948	0.0532695	0.0521382	0.083926	0.0734936	0.057586	0.0512888	0.0370019	0.0233431	0.0606971	0.0493311	0.0433543	0.071286	0.0482108	0.0301318	0.0783907	0.0730473	0.0614804	0.0708128	0.0416339	0.0300878	0.102214	0.0803768	0.0624382
113.8	0.0571897	0.0539012	0.052347	0.0836136	0.0728511	0.0574023	0.0509867	0.0367299	0.0231908	0.0604444	0.0492649	0.0429638	0.0710879	0.0478297	0.0303382	0.0779896	0.0731289	0.0616679	0.0707353	0.0416495	0.0299712	0.102335	0.0797926	0.0623902
114	0.0574627	0.0537508	0.0523334	0.0832836	0.0726231	0.0575208	0.0510613	0.0370123	0.0236476	0.0600219	0.0490827	0.0422563	0.0712281	0.0482847	0.0304592	0.0778103	0.0729598	0.0616794	0.070083	0.0412366	0.0295608	0.102801	0.0798138	0.0624738
114.2	0.0577918	0.0541701	0.0519993	0.082812	0.0721303	0.0574392	0.0511473	0.0371872	0.0241967	0.0595454	0.0485478	0.0423148	0.071452	0.0480874	0.0305343	0.078195	0.0729406	0.0625434	0.0701645	0.041213	0.0295997	0.102857	0.0799034	0.0623167
114.4	0.0581222	0.0551223	0.0524901	0.083007	0.0715302	0.0569191	0.0516339	0.0373194	0.0245031	0.0594087	0.0486836	0.0422677	0.071565	0.0478073	0.0304723	0.0785725	0.0730987	0.062811	0.0696544	0.0404615	0.0293777	0.103365	0.0800293	0.0622036
114.6	0.0586096	0.0554129	0.052094	0.0835408	0.0717796	0.0567293	0.052044	0.0377367	0.0247803	0.05976	0.0491807	0.0421164	0.0712303	0.0475478	0.0309915	0.0786044	0.0733896	0.062856	0.0693776	0.040468	0.0289953	0.10331	0.0794678	0.0620287
114.8	0.0595944	0.0557406	0.0525205	0.0843505	0.0720835	0.0569054	0.0526719	0.0378948	0.0249231	0.0589468	0.0487834	0.0416103	0.0721732	0.0481465	0.0323365	0.0790342	0.0737762	0.0630252	0.0694931	0.0409814	0.0291594	0.103404	0.0796755	0.0619444
115	0.0594105	0.0555138	0.0519069	0.0851469	0.0727693	0.0574202	0.0530787	0.0378443	0.0250047	0.0588238	0.048805	0.0412932	0.0723176	0.0485488	0.0329385	0.0792075	0.0737182	0.0632523	0.0697767	0.041412	0.0299006	0.10319	0.0798047	0.0619432
115.2	0.0595989	0.0554122	0.0520912	0.0854804	0.0728187	0.0574901	0.0539692	0.0389369	0.0257383	0.0592379	0.0489468	0.0413796	0.0715829	0.0478623	0.03263	0.0793671	0.0734013	0.0636451	0.0696079	0.0416239	0.0298065	0.103449	0.0795431	0.0617507
115.4	0.0594385	0.0546954	0.0519781	0.0857253	0.0731199	0.0572036	0.053855	0.0391848	0.0258452	0.0596635	0.0486443	0.0414451	0.0722931	0.0484259	0.0333509	0.0791572	0.0734058	0.0634788	0.0697802	0.0417934	0.0299421	0.103568	0.0794728	0.0618221
115.6	0.0600328	0.0544547	0.0523845	0.085957	0.0735987	0.0572343	0.0539986	0.0395486	0.025771	0.060066	0.048552	0.0414861	0.0727743	0.04877	0.0325792	0.0789865	0.0733107	0.0634926	0.0697104	0.0413171	0.0294667	0.103593	0.0795591	0.0615446
115.8	0.0602538	0.054315	0.0524823	0.0865165	0.0743586	0.0580639	0.0538085	0.039336	0.0251557	0.0602068	0.048686	0.0417302	0.0727679	0.048619	0.0321251	0.0789445	0.0733326	0.0634075	0.0706602	0.041688	0.0297266	0.10345	0.0801068	0.0617718
116	0.0597567	0.0538501	0.0518213	0.0863556	0.0748809	0.0584181	0.0536226	0.0390701	0.0250342	0.0607188	0.0493771	0.0417725	0.0722574	0.0485728	0.0317666	0.0794195	0.0739448	0.0638474	0.0710573	0.0424893	0.0300685	0.103542	0.0803436	0.0618345
116.2	0.0594681	0.053255	0.0516599	0.0865638	0.0755444	0.0588151	0.0536672	0.0388983	0.0248027	0.0604358	0.0493693	0.0423397	0.0727762	0.0489299	0.0318949	0.0795796	0.0740821	0.063959	0.0710935	0.0424464	0.0299041	0.102749	0.0799701	0.0616431
116.4	0.0589035	0.0526269	0.0512379	0.0867378	0.0756934	0.0588642	0.0535235	0.0384509	0.0247554	0.0601976	0.0496653	0.0423171	0.0731019	0.0492753	0.0320448	0.07891	0.0738456	0.0634054	0.0712367	0.0432991	0.0302074	0.103049	0.0799415	0.0618966
116.6	0.0591027	0.0528414	0.0516838	0.0869393	0.0751073	0.0590474	0.0539958	0.0382839	0.0250575	0.0597703	0.0493198	0.0416218	0.0730474	0.0488791	0.0310114	0.0790044	0.0743449	0.0632474	0.0721988	0.0442208	0.0308012	0.102872	0.0795072	0.0616647
116.8	0.0592296	0.0527222	0.0520755	0.0872931	0.0749196	0.0595756	0.0539959	0.0383717	0.0249664	0.0602068	0.0493826	0.0418466	0.0730619	0.0485353	0.0304769	0.079212	0.0747408	0.0630332	0.0731184	0.0448854	0.0310498	0.102546	0.0795407	0.0622333
117	0.0593272	0.0529252	0.0523607	0.0871832	0.0748036	0.0595433	0.0539244	0.037951	0.0249645	0.06077	0.0498836	0.0418631	0.0734199	0.0485619	0.0299364	0.0792792	0.0740996	0.0627539	0.0738464	0.0450164	0.0316582	0.101229	0.0789928	0.0617731
117.2	0.0590261	0.0524314	0.051808	0.0872594	0.0751469	0.0599092	0.0537629	0.0374322	0.0245971	0.0608863	0.0500064	0.0419004	0.0733777	0.0485378	0.0296634	0.079025	0.0735086	0.0626087	0.073308	0.044639	0.0314846	0.101499	0.0787801	0.0616875
117.4	0.0587134	0.0525366	0.0518949	0.0865887	0.0746394	0.0599222	0.0537013	0.0373737	0.024785	0.0615123	0.0503849	0.0423149	0.0737072	0.0485086	0.0295384	0.0791165	0.0736852	0.0622568	0.0731874	0.0445484	0.0310552	0.102301	0.0787206	0.0623016
117.6	0.0582967	0.0529086	0.0511161	0.0865869	0.074651	0.0600589	0.05367	0.0368679	0.0248855	0.061621	0.0505032	0.0425158	0.074416	0.04881	0.0295626	0.0790675	0.0739505	0.0623525	0.0733102	0.0445204	0.0309493	0.101544	0.0772833	0.0617211
117.8	0.0579739	0.0532921	0.0507913	0.0862644	0.074271	0.0598751	0.053536	0.0365642	0.0251256	0.0614469	0.0512024	0.0428592	0.0740858	0.0483617	0.029192	0.0786363	0.0737929	0.0617888	0.07328	0.0447212	0.0312099	0.101223	0.0774359	0.0617668
118	0.0579291	0.0533053	0.0504413	0.086462	0.0743638	0.0597569	0.0536129	0.036771	0.0253516	0.0610011	0.0512477	0.042631	0.074114	0.04838	0.0291978	0.078905	0.0736741	0.0619241	0.0732184	0.044383	0.0311584	0.101161	0.0774469	0.0613605
118.2	0.0578354	0.0533812	0.0502898	0.0863544	0.0741879	0.0591418	0.0535725	0.0368177	0.0250399	0.0606954	0.0508644	0.0431818	0.0738679	0.0483138	0.0298149	0.0791174	0.0735998	0.0623096	0.0732782	0.0439233	0.0314277	0.100646	0.0769052	0.0610186
118.4	0.0576849	0.0533722	0.0501629	0.0867831	0.0741128	0.058535	0.0536073	0.0371081	0.0251102	0.0612453	0.0518973	0.0438118	0.0734942	0.0477847	0.0304794	0.0794399	0.074277	0.0626632	0.0723337	0.0430153	0.0309897	0.100761	0.0767483	0.0610262
118.6	0.0577776	0.0536842	0.0498907	0.0877268	0.0746912	0.0591891	0.0531737	0.0374788	0.0253232	0.0618549	0.052436	0.0437877	0.0731735	0.0479777	0.0312451	0.0798034	0.0743793	0.0625235	0.0721069	0.0431339	0.0308993	0.100585	0.0766824	0.0606364
118.8	0.0576687	0.0535727	0.0499213	0.087823	0.0747141	0.0588891	0.0532738	0.0379913	0.0253849	0.061605	0.0521156	0.0438094	0.0729632	0.0481975	0.0318044	0.0793547	0.0738984	0.0618752	0.0721429	0.0430992	0.0312764	0.101219	0.0767956	0.0601914
119	0.0567429	0.0526273	0.0492184	0.0877939	0.0748802	0.0590473	0.0534605	0.0384097	0.0255618	0.0612932	0.0517332	0.0438232	0.0725809	0.0481883	0.0316441	0.079407	0.0739128	0.0619893	0.0721355	0.0424002	0.0312325	0.1014	0.0766609	0.0601758
119.2	0.0569549	0.0519606	0.04896	0.0873854	0.0748963	0.0590382	0.0533079	0.0385971	0.0251623	0.0618867	0.0520713	0.0438954	0.0718117	0.0473861	0.0312749	0.0793845	0.0740647	0.062123	0.071566	0.0417788	0.0307398	0.102228	0.0768118	0.0599831
119.4	0.0571573	0.0520624	0.0487713	0.0873141	0.0750656	0.058841	0.0527902	0.0381836	0.024304	0.0621424	0.0515363	0.0441101	0.0722472	0.048503	0.0323972	0.0789939	0.0743467	0.0623151	0.0715062	0.0412339	0.0305221	0.103116	0.0770581	0.0603182
119.6	0.0571495	0.0519317	0.0490341	0.087281	0.0749631	0.0590984	0.0525768	0.0378908	0.0237208	0.0621092	0.0510413	0.0440722	0.0723188	0.048758	0.0319395	0.079411	0.074321	0.0628047	0.0717541	0.0408273	0.0312306	0.102964	0.0770488	0.0598998
119.8	0.0564628	0.0517899	0.0485717	0.0874621	0.0749042	0.0591432	0.0522434	0.0378958	0.0231778	0.0624211	0.0513422	0.0447247	0.0719892	0.0489741	0.032358	0.079943	0.0749711	0.0632013	0.0726263	0.0414878	0.0313493	0.103552	0.0776309	0.0601417
120	0.0567695	0.0515594	0.0482778	0.0866566	0.0742569	0.0585415	0.0513929	0.0370869	0.0224681	0.0629704	0.051708	0.0453148	0.0720918	0.0491416	0.0324032	0.07995	0.0747609	0.0636574	0.0723855	0.041797	0.0313508	0.104689	0.0781105	0.0609058
120.2	0.057057	0.0516887	0.0489183	0.0872384	0.0745438	0.0590421	0.0515695	0.0370446	0.0224522	0.0628348	0.0515396	0.0452788	0.0721977	0.0490093	0.0322202	0.0792283	0.0740564	0.0635039	0.0727567	0.0414181	0.0313628	0.104434	0.0774119	0.0607825
120.4	0.0570039	0.0516375	0.0491166	0.0876772	0.0742295	0.0587551	0.0514362	0.0366829	0.0219367	0.0630157	0.0513297	0.0446267	0.0723066	0.0491055	0.0319568	0.0786347	0.0733954	0.0626889	0.0735495	0.0422376	0.0319497	0.104941	0.0780582	0.0612048
120.6	0.0579373	0.0522981	0.0502506	0.0876754	0.0734486	0.0587217	0.0510599	0.036604	0.0217871	0.0635119	0.0510056	0.044078	0.0727779	0.0494355	0.0319311	0.0792387	0.0735234	0.063212	0.0738679	0.0422613	0.0319995	0.105416	0.0785456	0.0614948
120.8	0.0581708	0.0526827	0.050911	0.0870227	0.0731103	0.0588471	0.0511813	0.0364189	0.0216461	0.0641089	0.0509531	0.0440211	0.0732683	0.0495738	0.0318147	0.0787695	0.0737282	0.0630291	0.0740462	0.0418991	0.0316365	0.104853	0.0787342	0.0619614
121	0.0583456	0.0529258	0.0510742	0.0869493	0.0731121	0.0588311	0.0515399	0.0362042	0.022181	0.0644852	0.0508974	0.044082	0.0735361	0.0493936	0.0311392	0.078631	0.0727681	0.0623974	0.0739836	0.0415317	0.0311091	0.104536	0.07889	0.062075
121.2	0.0582946	0.0530913	0.0508939	0.0869522	0.0729498	0.0586989	0.0521117	0.0366724	0.0227005	0.0645871	0.0510191	0.0445328	0.0731272	0.0489818	0.0309036	0.0783318	0.0721064	0.0619051	0.073604	0.0416416	0.0306637	0.1054	0.0792276	0.0619866
121.4	0.0591463	0.0542362	0.0517373	0.0864259	0.0722145	0.0583605	0.0525148	0.0367987	0.0230414	0.0647106	0.0512506	0.044984	0.0736919	0.0490851	0.0311227	0.0780415	0.072178	0.0615261	0.0737161	0.0414028	0.0301178	0.105724	0.0796876	0.0625092
121.6	0.0597862	0.0554318	0.052108	0.0865744	0.0729036	0.0584931	0.0523828	0.0360838	0.0228191	0.0646993	0.0514722	0.0459742	0.0739354	0.0492428	0.0313138	0.0774709	0.071912	0.0608883	0.0736195	0.0418835	0.0299999	0.105035	0.0794498	0.0620667
121.8	0.0596654	0.0555124	0.052371	0.0866977	0.0733084	0.0581471	0.051984	0.0353439	0.0222759	0.0642086	0.0514118	0.0460653	0.073757	0.0491529	0.0315218	0.077473	0.071797	0.0606656	0.0733501	0.0418364	0.0298335	0.104576	0.0795319	0.0623109
122	0.0602274	0.0558087	0.0528744	0.0865239	0.0736666	0.0576298	0.0521364	0.0357366	0.022386	0.0636962	0.050972	0.0459369	0.0737353	0.0490218	0.0317089	0.0776997	0.0717385	0.0606839	0.0731446	0.041904	0.0298208	0.104243	0.0794323	0.0624356
122.2	0.0601541	0.0560851	0.0532144	0.0857465	0.0735174	0.0570888	0.0522439	0.0362826	0.022523	0.0635367	0.0508313	0.0460108	0.0737718	0.0492761	0.0317172	0.0769801	0.0715553	0.0601087	0.0724437	0.0417121	0.0293083	0.103558	0.0789024	0.0620613
122.4	0.0598508	0.055984	0.0530644	0.0858547	0.0736882	0.0577754	0.0521978	0.0363965	0.0225411	0.0633695	0.0511445	0.0458468	0.0734263	0.0485321	0.0310657	0.0770309	0.0719148	0.0601614	0.0717345	0.0418812	0.0288121	0.103009	0.0789074	0.0617763
122.6	0.0598426	0.0561551	0.0532626	0.0858367	0.0741843	0.0584023	0.0523247	0.0369992	0.0227653	0.0628471	0.050668	0.0451995	0.0737723	0.048825	0.0306747	0.076663	0.0715526	0.0595965	0.0717479	0.0425174	0.0288606	0.102682	0.0786402	0.0614255
122.8	0.059624	0.0553445	0.0529354	0.0853353	0.0744684	0.0583553	0.0529523	0.037654	0.0229942	0.0616352	0.0496933	0.0448294	0.0740766	0.0486858	0.0309122	0.0765888	0.0715696	0.0595167	0.0711507	0.0418413	0.0282174	0.102105	0.0781615	0.0607184
123	0.0591925	0.054627	0.0524474	0.0856264	0.0750221	0.0586685	0.0530575	0.0374498	0.0227859	0.0608919	0.0495175	0.0446518	0.0743665	0.0486127	0.0305814	0.0776905	0.0724642	0.0604169	0.0710772	0.041845	0.0280998	0.101935	0.0779678	0.0609231
123.2	0.0593206	0.0547061	0.0518639	0.0854714	0.0750832	0.0591885	0.0530416	0.0371948	0.0224624	0.0604573	0.0495751	0.0441265	0.073693	0.0479983	0.0300274	0.0782064	0.0725388	0.0606253	0.0707867	0.0417243	0.0277618	0.102371	0.0779972	0.0607683
123.4	0.0593715	0.0551727	0.0521162	0.0857137	0.0750533	0.0589612	0.0531294	0.0375079	0.0224062	0.0604114	0.0493838	0.0442783	0.0736524	0.0478663	0.030072	0.0784373	0.0726336	0.060956	0.0714841	0.0426009	0.0286947	0.102514	0.0779066	0.0605792
123.6	0.0590181	0.0545945	0.0519416	0.0855401	0.0751052	0.0590467	0.0532937	0.0377364	0.0225086	0.0602947	0.0490231	0.0437455	0.0733289	0.0472581	0.0289302	0.0790265	0.0724264	0.0615441	0.0719619	0.0430381	0.0293111	0.102184	0.0773901	0.0597537
123.8	0.0589359	0.0547843	0.0516967	0.0857311	0.0755651	0.0596316	0.0537259	0.0384255	0.0226793	0.0607181	0.0496029	0.0439892	0.0735147	0.0469831	0.0289621	0.078967	0.0719701	0.0616395	0.0723605	0.0432655	0.029246	0.103275	0.0778343	0.0599867
124	0.0593329	0.0544475	0.0511219	0.0857909	0.0759114	0.060214	0.0531739	0.0381543	0.0225157	0.0608616	0.0495754	0.0434468	0.0734952	0.046529	0.0286713	0.0788171	0.0714465	0.0615921	0.0724329	0.0430304	0.0290299	0.103504	0.0778495	0.0601498
124.2	0.0588089	0.0540191	0.0508041	0.086585	0.0768928	0.0612053	0.0541404	0.0388208	0.0231677	0.0606079	0.049316	0.0427695	0.07317	0.0460321	0.0283996	0.0781263	0.0711035	0.0613187	0.0724572	0.0426507	0.0294153	0.102883	0.0774291	0.0599185
124.4	0.0582886	0.0537746	0.0502854	0.0864215	0.0762942	0.060752	0.0543635	0.0388192	0.0229838	0.0604048	0.049013	0.0420265	0.0731605	0.0465758	0.0287747	0.078596	0.0712162	0.0611764	0.0720719	0.042644	0.0299765	0.102915	0.0778698	0.0604683
124.6	0.0586662	0.0540119	0.0500657	0.0862302	0.0760423	0.0607789	0.054347	0.0388866	0.0235943	0.0609577	0.04914	0.0419996	0.0730058	0.0465568	0.0288542	0.0792173	0.0719261	0.0618399	0.071557	0.0423652	0.0299249	0.103414	0.0784211	0.0609374
124.8	0.0584533	0.0536328	0.0498494	0.0864185	0.0764253	0.0615253	0.0545424	0.038825	0.0241879	0.0610599	0.0489738	0.0418074	0.0728701	0.0467108	0.0289676	0.0790321	0.071832	0.0615394	0.0713965	0.0418791	0.0298982	0.103422	0.0789121	0.0612314
125	0.0583201	0.0538257	0.0497545	0.0868707	0.0763543	0.0616707	0.0546266	0.0386737	0.024201	0.0616225	0.0493766	0.0423827	0.0726676	0.0462465	0.0291786	0.0795471	0.0714105	0.0611612	0.0711764	0.0414844	0.0298007	0.103679	0.0791575	0.0610444
125.2	0.0588661	0.0544924	0.0495649	0.0869406	0.0765089	0.0612912	0.0546073	0.0384057	0.0240539	0.0620739	0.0500294	0.0427754	0.0722624	0.0458578	0.0296206	0.0793499	0.0713394	0.0611845	0.0714369	0.0417504	0.030221	0.104349	0.0793626	0.0608569
125.4	0.0591678	0.0547823	0.0499369	0.086861	0.0763235	0.0610869	0.0543916	0.0376262	0.0232594	0.0624983	0.0506583	0.0435823	0.0724371	0.0462334	0.0299897	0.0789542	0.0717551	0.060916	0.0712488	0.0414289	0.0300852	0.104517	0.0793673	0.0610168
125.6	0.0591936	0.0549507	0.0498661	0.087194	0.0771999	0.0608727	0.0539079	0.036914	0.0227876	0.0627304	0.0508173	0.0441112	0.0723206	0.0463166	0.0302087	0.0796361	0.0719652	0.0607066	0.0712205	0.0421297	0.0307521	0.104044	0.0793234	0.0608461
125.8	0.0590584	0.0547016	0.0498977	0.0869628	0.0770494	0.060327	0.0532199	0.036396	0.0220637	0.0625228	0.0508662	0.0440373	0.0720651	0.0464709	0.0306143	0.0793369	0.07195	0.0604668	0.0708171	0.0420944	0.0309885	0.104526	0.0796602	0.0615482
126	0.0595005	0.0548086	0.0501425	0.0863811	0.0768682	0.0595962	0.0533363	0.0365417	0.0224881	0.063074	0.051339	0.0442389	0.0719268	0.0467841	0.0310402	0.0791165	0.0721125	0.0600757	0.0707854	0.0424859	0.0317189	0.104648	0.0805017	0.0615198
126.2	0.0590049	0.0546521	0.0496675	0.0857711	0.076364	0.0589715	0.0527422	0.0363448	0.0221054	0.0631419	0.051709	0.044341	0.0721766	0.0469467	0.0313201	0.0793084	0.072183	0.0604548	0.0703589	0.0426032	0.0313582	0.104085	0.080084	0.0610981
126.4	0.0592842	0.0543489	0.0493235	0.0859953	0.0763857	0.0592632	0.0524534	0.0362342	0.0217494	0.063073	0.0520693	0.04511	0.0720898	0.0470795	0.0315895	0.0797139	0.0723042	0.0607248	0.0700899	0.0428334	0.0314354	0.103417	0.0804151	0.0611422
126.6	0.0598374	0.0541972	0.049388	0.0858918	0.0763816	0.0591752	0.0521945	0.0363654	0.0217016	0.0624756	0.0519126	0.0453028	0.0723049	0.0472989	0.0320382	0.0794458	0.0719898	0.0611156	0.069881	0.0429041	0.03128	0.103717	0.0805012	0.0614294
126.8	0.0600298	0.0541409	0.0495675	0.0854991	0.0761927	0.058667	0.0522379	0.0365082	0.0220416	0.0625385	0.0519782	0.0453107	0.0723182	0.0472334	0.0321176	0.0795937	0.0724172	0.0618007	0.0697907	0.042722	0.031321	0.103216	0.080588	0.0614711
127	0.0600465	0.0542931	0.0499235	0.0854897	0.0757341	0.0582689	0.0520008	0.0362797	0.0216901	0.0624721	0.0523145	0.0453038	0.0723425	0.0471774	0.0317503	0.0794876	0.0723999	0.0618072	0.0704061	0.0434179	0.0315198	0.10359	0.0805815	0.0619256
127.2	0.0605966	0.0547737	0.050506	0.0851974	0.0755274	0.0579526	0.0520008	0.0362031	0.021797	0.0625515	0.0523678	0.0454259	0.0717887	0.0465212	0.0311956	0.0795306	0.0723217	0.0614937	0.0710056	0.0436947	0.031351	0.104171	0.080902	0.0620237
127.4	0.0608867	0.0546624	0.0509773	0.0855401	0.0756384	0.0578928	0.052079	0.0366123	0.0218664	0.0630555	0.0526742	0.0456872	0.0719524	0.0464938	0.0309796	0.0785108	0.0717675	0.0618441	0.0721437	0.0446364	0.0319015	0.104188	0.0808418	0.0619636
127.6	0.0607449	0.0539258	0.0508297	0.0856145	0.0753691	0.0582435	0.0524158	0.0369513	0.0220762	0.0628111	0.0521053	0.0453922	0.0719365	0.0464539	0.0308601	0.0780886	0.0715115	0.0620926	0.0724662	0.0444307	0.0313646	0.103838	0.0804122	0.0616561
127.8	0.0607398	0.0540967	0.050528	0.086532	0.0758592	0.059001	0.0522869	0.036864	0.0221933	0.0628366	0.0518511	0.0454658	0.0724705	0.0466701	0.0315425	0.0778226	0.0713356	0.0624436	0.0726887	0.0441697	0.0309918	0.104038	0.0805577	0.0617897
128	0.060272	0.0539398	0.0502635	0.0860867	0.0757018	0.0592269	0.0525637	0.0371999	0.0226513	0.062349	0.0508962	0.0447944	0.0724649	0.0466519	0.0313908	0.0775059	0.0713664	0.062627	0.073171	0.0441232	0.0305519	0.103626	0.0803015	0.061947
128.2	0.060311	0.0543506	0.0502337	0.0867261	0.0759345	0.0599869	0.053453	0.0375345	0.023046	0.0615586	0.0500954	0.044379	0.0726655	0.0466242	0.0306672	0.0772239	0.071287	0.062774	0.0728472	0.043924	0.0306027	0.103307	0.0802113	0.0623756
128.4	0.0600268	0.0542576	0.0505191	0.0865614	0.0750847	0.0599245	0.0531904	0.0372888	0.0227796	0.0608126	0.0494097	0.0435486	0.0731785	0.0472297	0.0307237	0.0778066	0.0716589	0.0627467	0.0729922	0.0438752	0.0306521	0.10303	0.0794945	0.0620651
128.6	0.0599659	0.0540212	0.050673	0.0866853	0.0750668	0.0602658	0.0534193	0.0376358	0.0232687	0.0609702	0.0493063	0.0431636	0.0735508	0.0472316	0.0306757	0.0781762	0.0724856	0.0631181	0.0732488	0.0437626	0.0302805	0.103444	0.0796274	0.0624114
128.8	0.059632	0.0538809	0.051013	0.0864332	0.0752969	0.0604041	0.0535685	0.0380583	0.0234591	0.0609796	0.0491096	0.0428735	0.0737017	0.0474663	0.030582	0.0782761	0.0727079	0.0631137	0.0735768	0.043633	0.0299084	0.10265	0.0791179	0.0618641
129	0.0598413	0.0543942	0.0512948	0.0865648	0.0751415	0.0600786	0.053911	0.0377866	0.0233992	0.0607937	0.0490666	0.0426794	0.0732833	0.0469437	0.0300916	0.0783551	0.0732092	0.0632912	0.0742648	0.0434583	0.0295085	0.10209	0.0786459	0.0611922
129.2	0.0598724	0.0546782	0.0512856	0.0870267	0.0757646	0.0600654	0.0539535	0.0374917	0.0231754	0.0606613	0.049459	0.0426444	0.0731341	0.0468588	0.0296452	0.0786378	0.0738	0.0636519	0.0745289	0.0438178	0.0293357	0.10215	0.0785548	0.0608337
129.4	0.0600189	0.0552234	0.0516757	0.0871233	0.0761224	0.0598896	0.0537127	0.037412	0.0230258	0.0606997	0.0493113	0.0426818	0.0730987	0.0473262	0.0297483	0.0785943	0.0742049	0.063165	0.0744603	0.0436525	0.0286841	0.102185	0.0784732	0.0609473
129.6	0.0603797	0.0557543	0.0521368	0.0868277	0.076928	0.060046	0.053474	0.0373304	0.0233004	0.0607377	0.0494414	0.0428174	0.0729974	0.0472376	0.0297378	0.0795006	0.0748026	0.0630189	0.0739531	0.043192	0.028442	0.102181	0.0790274	0.0608191
129.8	0.0603622	0.0561094	0.052464	0.0865814	0.0764547	0.0597769	0.0535119	0.0368691	0.0231866	0.0611241	0.0500832	0.0426886	0.0726802	0.0473213	0.0300303	0.07972	0.075189	0.0630307	0.0740275	0.0434343	0.028785	0.1026	0.0793457	0.0607086
130	0.060271	0.056373	0.0526317	0.0860275	0.0765164	0.059485	0.0538168	0.036806	0.0236474	0.06139	0.0499479	0.0423682	0.0725792	0.0474187	0.0302957	0.0805613	0.0759587	0.0635362	0.073691	0.043245	0.0290246	0.102615	0.0796944	0.060317
130.2	0.0601856	0.0568976	0.0528107	0.0856442	0.0761602	0.0593992	0.0539553	0.0369825	0.0239969	0.0615359	0.0501446	0.0425713	0.0724039	0.0474577	0.0301254	0.0814939	0.0764798	0.0635619	0.073355	0.0433448	0.0289055	0.102258	0.0791203	0.0600926
130.4	0.0604237	0.0570138	0.0530805	0.0857859	0.0761368	0.0597252	0.0544242	0.0373303	0.0249234	0.0617933	0.0506801	0.0426666	0.0719947	0.0475823	0.0301754	0.0814801	0.0764219	0.0633684	0.0732687	0.0430527	0.0290981	0.10268	0.0791098	0.0603122
130.6	0.0602448	0.0569336	0.053154	0.0859161	0.076078	0.0595156	0.0540244	0.0372055	0.0248519	0.0621412	0.0509929	0.0420707	0.0712356	0.0471377	0.0298183	0.0817059	0.0765688	0.0637415	0.0732982	0.0430221	0.0291968	0.103558	0.0791402	0.0600897
130.8	0.0598342	0.0565881	0.0533775	0.0866141	0.0764756	0.0596428	0.0538093	0.0373348	0.0252838	0.0624215	0.050903	0.0415693	0.071745	0.0474367	0.0299871	0.0816381	0.0766795	0.0635429	0.0729383	0.0426571	0.0291747	0.10377	0.0792669	0.0600118
131	0.0593895	0.0557387	0.053195	0.0867603	0.0762992	0.0596813	0.053985	0.0369843	0.0251312	0.0630271	0.0511385	0.0420862	0.0720497	0.0476566	0.030026	0.0811907	0.0761631	0.0622392	0.073237	0.0428854	0.0292246	0.104076	0.079423	0.0600262
131.2	0.0594577	0.0551269	0.0533096	0.0872062	0.0762615	0.059607	0.0543886	0.0371015	0.0249544	0.0638561	0.0515483	0.0427616	0.0713468	0.0474162	0.0295083	0.0811855	0.0758941	0.0624176	0.0731408	0.042709	0.0291213	0.104528	0.0797923	0.0601478
131.4	0.0588085	0.0543385	0.0529742	0.0871248	0.0757119	0.0596038	0.054002	0.0369352	0.0246821	0.0642497	0.0512522	0.0428375	0.0713405	0.0471521	0.0293962	0.0803551	0.0750813	0.0624067	0.0732549	0.0425384	0.0294784	0.104554	0.0795787	0.0601567
131.6	0.0586543	0.0536877	0.0526446	0.0875499	0.0757923	0.0597266	0.0538773	0.0372969	0.0245103	0.0640315	0.0503564	0.0431589	0.0711903	0.0467149	0.0296438	0.0806819	0.0749748	0.0622153	0.0729538	0.0420198	0.0297064	0.104935	0.0795139	0.0603229
131.8	0.0588591	0.054116	0.0525841	0.0882817	0.0760243	0.0601187	0.0534891	0.0373556	0.0244943	0.0639322	0.0495018	0.0430389	0.0717805	0.0472471	0.0299038	0.0802795	0.0744127	0.062345	0.0727401	0.0416062	0.0297999	0.105354	0.0797005	0.0605508
132	0.0585579	0.054046	0.0525171	0.0872856	0.0754104	0.0597841	0.0538869	0.0378613	0.0242646	0.0638407	0.0490778	0.0425534	0.0712529	0.0463892	0.0287535	0.0803403	0.0744403	0.0624959	0.0729267	0.0416152	0.0306644	0.105128	0.0793183	0.0607001
132.2	0.0587914	0.0540238	0.0523168	0.0868618	0.0747783	0.0594848	0.0531662	0.0377412	0.0238363	0.0634364	0.048927	0.0426191	0.0713868	0.0464567	0.0283798	0.0799146	0.0741418	0.0622639	0.0721727	0.0412119	0.0306405	0.104999	0.0791317	0.0608576
132.4	0.0581151	0.0532591	0.0520207	0.0862222	0.0742277	0.0587936	0.0532582	0.0377792	0.0239339	0.0631627	0.0487433	0.0423143	0.0715993	0.0467133	0.0289009	0.0792785	0.0736132	0.0619512	0.072486	0.041146	0.030721	0.104626	0.0783131	0.0607922
132.6	0.0576411	0.0528773	0.0514877	0.0858122	0.0741294	0.058246	0.0537739	0.0383151	0.0244519	0.0626511	0.0485856	0.042229	0.0718956	0.0467187	0.0293246	0.0786237	0.0738005	0.0619096	0.0725066	0.0406673	0.030243	0.104099	0.0781418	0.0608561
132.8	0.0576479	0.0528275	0.0507859	0.0853967	0.0742963	0.0576785	0.0534828	0.0383345	0.024481	0.0622166	0.0486268	0.0427678	0.0719505	0.0469657	0.0291794	0.077896	0.0735585	0.0620559	0.0728112	0.0407498	0.03011	0.103028	0.0778523	0.060597
133	0.0582322	0.0534697	0.0507679	0.0860612	0.0744612	0.0578468	0.053601	0.0380908	0.0244679	0.0619049	0.048782	0.0434632	0.0714697	0.0469236	0.0288088	0.0770422	0.0735107	0.0619613	0.0730865	0.0409819	0.0304629	0.103412	0.0779959	0.060989
133.2	0.0584133	0.0540422	0.0508692	0.0860264	0.0749615	0.057874	0.0530723	0.0379841	0.0242853	0.0618489	0.0487898	0.0435292	0.0723328	0.0479287	0.0294666	0.0767762	0.0733412	0.0620547	0.0726409	0.0417207	0.0302131	0.103157	0.0780413	0.060961
133.4	0.0588394	0.0547657	0.0512259	0.0861077	0.0751219	0.0579276	0.053006	0.0379386	0.0243607	0.0619597	0.0487119	0.043502	0.0725632	0.0481357	0.0293808	0.0763077	0.0731274	0.0617801	0.0726038	0.0418802	0.0299187	0.103103	0.0789383	0.0613401
133.6	0.0584655	0.0548353	0.0513087	0.0858043	0.0750009	0.0583314	0.0530866	0.0378024	0.0242668	0.0621804	0.0491586	0.04385	0.0731615	0.0484699	0.0291636	0.076298	0.0732957	0.0620135	0.0721984	0.0417158	0.0301171	0.102421	0.0786976	0.061157
133.8	0.0584118	0.0550943	0.0517121	0.0860319	0.0746405	0.0582864	0.0533797	0.0381494	0.0245689	0.0625981	0.0495397	0.0439136	0.0730456	0.0486777	0.0293852	0.0766373	0.07344	0.0622037	0.0727407	0.0430387	0.0307635	0.102352	0.0783533	0.0612239
134	0.0587004	0.0555994	0.0519519	0.0857142	0.0748903	0.0581167	0.0534771	0.0382702	0.0250404	0.0622472	0.0492931	0.0437388	0.0734577	0.0494563	0.0297085	0.0769926	0.0740947	0.0624352	0.0726069	0.0433566	0.0311233	0.102624	0.0783795	0.0614851
134.2	0.0590066	0.0562161	0.0521008	0.0867587	0.0751104	0.0582476	0.0537501	0.0385492	0.0256327	0.0625998	0.0494291	0.0435994	0.0736885	0.0497268	0.0303967	0.0773157	0.0740009	0.0621748	0.0727082	0.043718	0.0314794	0.102454	0.078289	0.0616283
134.4	0.0588692	0.0563934	0.0521195	0.0875593	0.0757955	0.0586518	0.0538409	0.0387546	0.0264576	0.0628995	0.0501168	0.0435263	0.0738137	0.0497897	0.0309988	0.0772205	0.0734748	0.0621901	0.0722213	0.0432554	0.0309907	0.10313	0.0784845	0.0614873
134.6	0.0588366	0.0565374	0.0519702	0.0876571	0.0760516	0.0589562	0.0534629	0.0384654	0.0262073	0.0628186	0.0505442	0.0436509	0.0738017	0.0500094	0.0310412	0.0776782	0.0735567	0.0625952	0.0723658	0.043787	0.0309721	0.10343	0.0786447	0.0609108
134.8	0.0587789	0.0559277	0.052018	0.0878936	0.0764985	0.0595083	0.0534691	0.0382137	0.0265213	0.0626183	0.0504603	0.0438264	0.0747154	0.0506069	0.0317595	0.0777879	0.0736392	0.0625759	0.0717257	0.0436131	0.0304669	0.102971	0.0785905	0.0602925
135	0.0589913	0.055467	0.0516451	0.0878766	0.0769586	0.0595208	0.0537003	0.0378245	0.0264307	0.0626254	0.050324	0.0445508	0.0743871	0.0505797	0.0316307	0.0782733	0.0737017	0.062536	0.0719423	0.0443017	0.0310183	0.103247	0.0792401	0.060326
135.2	0.0590173	0.0554066	0.0513731	0.0880858	0.0773089	0.0602166	0.0534813	0.0375952	0.0260383	0.0625968	0.0501261	0.0445574	0.0742386	0.0499713	0.0317712	0.0787794	0.0736886	0.0634379	0.0714942	0.0442151	0.0313823	0.103346	0.0794445	0.0602654
135.4	0.0589644	0.055345	0.0513785	0.0880758	0.077399	0.060456	0.0533008	0.0375266	0.0264016	0.0627956	0.0498754	0.0445696	0.0745639	0.0498938	0.0322587	0.0788786	0.0739099	0.0633277	0.0714132	0.0440088	0.0312537	0.10324	0.0792206	0.0597673
135.6	0.0588789	0.054631	0.0510258	0.0885538	0.0778176	0.0610081	0.0537232	0.0384392	0.0269724	0.0622527	0.0497352	0.0443902	0.0744553	0.0498562	0.0321517	0.0795282	0.0745614	0.0638514	0.0708724	0.0440375	0.0314821	0.104153	0.079902	0.0607043
135.8	0.0589729	0.0543249	0.0508407	0.0882146	0.0773452	0.061038	0.0533231	0.0378817	0.0264867	0.062296	0.0494585	0.043913	0.07394	0.0497749	0.0318357	0.0796917	0.0746748	0.0639464	0.0710131	0.0440492	0.0317306	0.104576	0.080411	0.0610277
136	0.0586762	0.0539174	0.0503748	0.0872417	0.0774719	0.0611222	0.0534666	0.0377248	0.0261269	0.0623399	0.0500696	0.0439029	0.0736007	0.048745	0.0308332	0.0800419	0.0748372	0.0640675	0.0710483	0.0437705	0.0321248	0.104536	0.0803413	0.06111
136.2	0.0583992	0.0532106	0.0497882	0.0864877	0.0770543	0.0606454	0.0529888	0.0376587	0.0261168	0.0617537	0.0500638	0.0436539	0.0736824	0.0488666	0.0305541	0.0795407	0.0741899	0.0634009	0.0706718	0.0429544	0.0314118	0.104712	0.0808185	0.0616524
136.4	0.0581586	0.0530802	0.0494083	0.0865815	0.0771302	0.0612984	0.053287	0.0373726	0.0260524	0.0613424	0.0501764	0.0429108	0.0738038	0.0489412	0.030861	0.0789852	0.0741169	0.0631424	0.0711776	0.0429343	0.0310211	0.104585	0.0806548	0.061841
136.6	0.0583374	0.0531086	0.0491985	0.0860702	0.0772471	0.0612342	0.0530573	0.0374007	0.0256124	0.0608962	0.0499871	0.0423968	0.0742058	0.0492555	0.0309212	0.0782115	0.0742931	0.0628441	0.071376	0.0429626	0.0307737	0.104447	0.0806189	0.0616943
136.8	0.0585964	0.0532888	0.0489022	0.0859371	0.0765407	0.0609923	0.0526911	0.0371738	0.0248842	0.0612142	0.050467	0.0425913	0.074341	0.0494838	0.0305015	0.0774514	0.0738051	0.0628571	0.0718873	0.0432532	0.0310119	0.104575	0.0811222	0.0623526
137	0.0583639	0.0529379	0.0488913	0.0862215	0.0759762	0.0609702	0.0530644	0.0372929	0.0247684	0.0616357	0.0507534	0.042867	0.0739288	0.0492957	0.0301238	0.0775893	0.0741042	0.0627212	0.0721174	0.0437862	0.0310275	0.105185	0.0815303	0.062393
137.2	0.0581415	0.0527174	0.0490057	0.0866807	0.0757088	0.0608228	0.0525996	0.0371617	0.024477	0.061232	0.0512509	0.0421983	0.0748842	0.0497712	0.0304415	0.0772798	0.0739322	0.0626457	0.0724014	0.0440027	0.0306785	0.104724	0.0815748	0.0622829
137.4	0.0584047	0.0528607	0.0496551	0.0867604	0.0749679	0.0604234	0.0527598	0.0365834	0.0236867	0.0615061	0.0517147	0.0424018	0.0746755	0.0491526	0.0296805	0.0769928	0.0736608	0.0621937	0.0733669	0.0440499	0.0310012	0.105203	0.0815612	0.0627053
137.6	0.0579463	0.0522352	0.0490737	0.0871221	0.0748219	0.0602474	0.0525431	0.0368637	0.0233965	0.0621201	0.051849	0.0429523	0.0743581	0.0487719	0.0293559	0.0767675	0.0736309	0.0622031	0.0739923	0.0442393	0.0313086	0.104893	0.0806031	0.0627336
137.8	0.0584986	0.052578	0.0493742	0.0872852	0.0748361	0.0597267	0.052838	0.0372176	0.0234127	0.0623993	0.0524254	0.0434297	0.0741532	0.0485362	0.0293236	0.076546	0.0736311	0.0617464	0.0740579	0.0442129	0.0312094	0.105645	0.0808922	0.0631308
138	0.0582071	0.0524935	0.0490003	0.0870758	0.0743259	0.0586033	0.0531847	0.037158	0.0235735	0.0625523	0.052323	0.0434852	0.0741328	0.0492113	0.0295625	0.0767368	0.073873	0.062056	0.0740518	0.0440824	0.0311709	0.106002	0.0810472	0.0632479
138.2	0.0583343	0.0528122	0.0493975	0.0874781	0.0742732	0.0582872	0.0529497	0.0370775	0.0234067	0.0632845	0.0525466	0.0439658	0.0743938	0.0493502	0.0301021	0.0766027	0.0736803	0.0619263	0.0739718	0.0432836	0.0309712	0.105517	0.0803516	0.0629111
138.4	0.058254	0.0530302	0.0493381	0.0871221	0.0741619	0.0579339	0.053211	0.0375179	0.0237555	0.0638282	0.0530119	0.0443367	0.0745158	0.0497981	0.0300545	0.0770195	0.0737572	0.0621913	0.0736334	0.0433825	0.0305111	0.10549	0.0795922	0.0623713
138.6	0.0580599	0.0529306	0.0491387	0.0867583	0.0743059	0.0575827	0.0532151	0.0373491	0.0235056	0.0638337	0.0529576	0.0444787	0.0740052	0.0495712	0.0298255	0.0774681	0.0738516	0.0627845	0.0744808	0.0442025	0.0310445	0.105198	0.0790528	0.0616531
138.8	0.0579434	0.052653	0.0492087	0.0867532	0.0746035	0.0577029	0.0528101	0.0372186	0.0233119	0.0640762	0.0523193	0.0440994	0.074043	0.0497426	0.0302127	0.0782603	0.0745169	0.0632574	0.0741815	0.0441431	0.0309578	0.104319	0.0785305	0.0606871
139	0.0580322	0.053293	0.0491132	0.0869989	0.0749239	0.0576058	0.0528315	0.0373666	0.0235101	0.0647731	0.0522758	0.0445146	0.0734352	0.0495108	0.0301252	0.0788685	0.0750989	0.0633493	0.0743352	0.0440871	0.0316971	0.104478	0.0784636	0.0605091
139.2	0.0574521	0.0535567	0.0489665	0.0864097	0.0747183	0.0578716	0.0529237	0.0379582	0.0234886	0.0648952	0.0526099	0.0442203	0.0728555	0.0490758	0.0302434	0.0795864	0.0756453	0.0638786	0.0739175	0.0439561	0.0319311	0.104039	0.0782864	0.06006
139.4	0.0575334	0.0540194	0.049194	0.0864836	0.0750446	0.0581858	0.0535043	0.0386151	0.0239378	0.0655518	0.0527313	0.0442824	0.0727385	0.0495342	0.0305382	0.0801011	0.0760754	0.0636797	0.0737403	0.0440335	0.0318729	0.103679	0.0777577	0.0600072
139.6	0.0570542	0.0541093	0.0491468	0.0863326	0.0753706	0.0582474	0.0535025	0.0385274	0.0235422	0.0650354	0.0520428	0.0439984	0.0723369	0.0488992	0.0301354	0.080937	0.0762821	0.0639563	0.073407	0.0440492	0.032399	0.103893	0.0778643	0.0611029
139.8	0.0570324	0.0540141	0.0489552	0.0857939	0.0753774	0.0579383	0.0530261	0.0378143	0.0234323	0.0648775	0.0518317	0.0437104	0.0720214	0.0484117	0.0298149	0.0811935	0.0763565	0.0634389	0.0732648	0.0438329	0.0320775	0.103453	0.0774703	0.0607101
140	0.0569177	0.0540204	0.048638	0.0849595	0.0759744	0.0583902	0.0535533	0.0384247	0.0240424	0.065149	0.0521103	0.0436275	0.0727269	0.0482925	0.0297448	0.0816324	0.0767943	0.0636676	0.0725902	0.0432055	0.0316412	0.10308	0.0779554	0.0609128
140.2	0.056848	0.0538413	0.0485426	0.0846729	0.0755726	0.0580675	0.0530894	0.0381455	0.0240832	0.0650591	0.0516759	0.0432295	0.0726079	0.0485931	0.0302371	0.0813882	0.0760694	0.0630808	0.0721886	0.0428026	0.0306886	0.102911	0.0784622	0.0611529
140.4	0.0572445	0.0545852	0.0489692	0.0845197	0.0758999	0.0585672	0.0533924	0.0382862	0.0242231	0.0651499	0.0517504	0.0427215	0.0729911	0.0489927	0.031162	0.0815305	0.0759889	0.0632413	0.0724742	0.043333	0.0310327	0.102905	0.0785588	0.0609296
140.6	0.057053	0.0540532	0.0486211	0.0844788	0.0763291	0.0584896	0.0535462	0.038675	0.0241496	0.0649107	0.0516291	0.0422236	0.0736293	0.049308	0.0316964	0.0815183	0.0758534	0.0631639	0.0729397	0.0435444	0.031654	0.102751	0.0793002	0.0608073
140.8	0.056681	0.0534841	0.0481966	0.0848982	0.0755929	0.0585214	0.0536021	0.0390879	0.02411	0.065128	0.0518279	0.0424301	0.0742199	0.0493889	0.0322374	0.0812881	0.0754008	0.0632551	0.0726102	0.043054	0.0315638	0.103149	0.0799517	0.0612403
141	0.0566824	0.0528329	0.0483276	0.0858392	0.0761181	0.0589928	0.0532239	0.0391514	0.0240768	0.0647849	0.051666	0.0421262	0.0742147	0.0488068	0.0324604	0.081905	0.0759214	0.0635145	0.0724819	0.0429661	0.0312907	0.102687	0.0798055	0.0608009
141.2	0.0569967	0.0526116	0.0484865	0.08645	0.0763713	0.059414	0.0526902	0.0385693	0.023878	0.0644222	0.0519934	0.0421082	0.0745224	0.048333	0.0322396	0.081277	0.0755704	0.0635242	0.0724356	0.042898	0.0313314	0.102827	0.0797568	0.0603691
141.4	0.0574415	0.052519	0.0485505	0.0858472	0.0759624	0.0590139	0.0527593	0.0380341	0.02392	0.0644675	0.0514316	0.0424081	0.0739103	0.0475183	0.0314047	0.0813623	0.0755557	0.0640056	0.0728786	0.0430927	0.0313841	0.102277	0.0791696	0.0598077
141.6	0.0571614	0.0520243	0.0481591	0.0863327	0.0765293	0.0592954	0.0528399	0.0386307	0.0246005	0.0640763	0.0511292	0.0427201	0.0739936	0.0469885	0.0311913	0.0808842	0.0756413	0.0643891	0.0728676	0.0430085	0.030899	0.101691	0.0792272	0.0599329
141.8	0.0579065	0.0525031	0.0489031	0.0859589	0.0763816	0.0592084	0.0536468	0.0389024	0.0250622	0.0640077	0.0516384	0.0429662	0.0744743	0.0471759	0.0310668	0.0805835	0.0754174	0.0638276	0.0731425	0.0431103	0.0306895	0.101979	0.0795555	0.0596003
142	0.0578601	0.0520741	0.0492554	0.0860052	0.0761718	0.0588368	0.0540813	0.0389916	0.0255258	0.0641487	0.0512415	0.0430583	0.0740589	0.0473558	0.0306942	0.0810452	0.0757031	0.0644537	0.073379	0.0433946	0.0308863	0.101561	0.0789979	0.0590252
142.2	0.0582542	0.0523331	0.0498174	0.0863412	0.0766798	0.0590455	0.0540004	0.038688	0.0253186	0.0649633	0.0517817	0.0435056	0.07408	0.0472225	0.0302105	0.0810133	0.0759053	0.0649781	0.0734147	0.0430189	0.0306712	0.101198	0.0782012	0.0588934
142.4	0.058516	0.05267	0.0499472	0.0863696	0.0765347	0.0589357	0.0544116	0.0387417	0.0252659	0.0653032	0.0511588	0.0431937	0.0736082	0.0471781	0.0300046	0.0809298	0.075431	0.0651682	0.0736807	0.0435663	0.0308539	0.100992	0.0781877	0.0585646
142.6	0.0587448	0.0528556	0.0503446	0.0865992	0.0769318	0.0590211	0.054355	0.0384674	0.0252092	0.0654765	0.051216	0.0433084	0.0732106	0.0469096	0.029654	0.0812036	0.075843	0.065365	0.0739584	0.0433856	0.0309701	0.101269	0.0784912	0.0586561
142.8	0.0586264	0.0532444	0.0505212	0.0860712	0.0764185	0.0587055	0.0543535	0.0390888	0.0252792	0.0656637	0.0509932	0.0432365	0.0737057	0.0474721	0.0301308	0.0813988	0.0766984	0.0660363	0.0739581	0.0432791	0.0308616	0.101211	0.0782053	0.058702
143	0.0585289	0.0534433	0.0505843	0.0864261	0.0762241	0.0587604	0.0543804	0.0392198	0.025522	0.0657454	0.0512639	0.0432242	0.0732185	0.047123	0.0299413	0.0815412	0.0769881	0.0663017	0.074095	0.0430563	0.0311853	0.101634	0.0784966	0.0591185
143.2	0.0583346	0.0536259	0.0506421	0.0863189	0.0763055	0.0589445	0.0547929	0.0396971	0.0253049	0.0648736	0.0508774	0.0429686	0.073019	0.0471401	0.0299629	0.0815958	0.0769807	0.0664973	0.0738811	0.0429183	0.0309923	0.101576	0.0784943	0.0596276
143.4	0.0583949	0.0538712	0.0510167	0.0865744	0.0758643	0.0588609	0.0548027	0.0393989	0.0250386	0.0650512	0.0502893	0.0428854	0.0731923	0.0473599	0.0301586	0.0812517	0.0765774	0.0661647	0.0736874	0.0427515	0.0306609	0.101391	0.0776859	0.0595908
143.6	0.0577387	0.0534085	0.0510414	0.0864506	0.0753536	0.0583908	0.0549522	0.0392642	0.0254971	0.064768	0.0505218	0.0431238	0.072901	0.0468013	0.0295551	0.0811971	0.0764568	0.0659179	0.0736144	0.0424498	0.0306912	0.102148	0.0775855	0.0595054
143.8	0.0577163	0.0533595	0.0508869	0.0860908	0.0746502	0.058115	0.0548548	0.0399428	0.026482	0.0648317	0.0507282	0.0429202	0.0732512	0.0469576	0.0295842	0.0810499	0.0762042	0.0654866	0.0737082	0.0422266	0.0303938	0.10305	0.078154	0.059735
144	0.0582195	0.0536919	0.0507577	0.0858607	0.0745993	0.0580658	0.0552872	0.0406599	0.0267023	0.0650905	0.0508222	0.0434626	0.0734207	0.0473393	0.029593	0.0817174	0.0759843	0.065789	0.0734719	0.0423723	0.0302436	0.103977	0.0791114	0.0603565
144.2	0.0580987	0.054038	0.050959	0.0861884	0.0743296	0.0581233	0.0548194	0.0406013	0.0263248	0.0647739	0.0506894	0.0435306	0.0733238	0.0479543	0.0301313	0.0811823	0.0753623	0.0650913	0.0735575	0.0425925	0.0303943	0.104641	0.0791805	0.0605449
144.4	0.0585511	0.0540965	0.0511131	0.0860911	0.0743482	0.0579341	0.054898	0.0407813	0.0262033	0.0644205	0.0507638	0.0427049	0.073554	0.0479887	0.0302357	0.0810116	0.0754751	0.0648297	0.0735127	0.0427365	0.031017	0.10508	0.0790107	0.0605081
144.6	0.0583174	0.0537995	0.0507143	0.0863107	0.0746807	0.0580743	0.0547157	0.0410355	0.0259343	0.0641715	0.0509824	0.0424552	0.073822	0.0481552	0.0303837	0.080935	0.0755505	0.0647987	0.0727395	0.0422671	0.0306062	0.105381	0.0797685	0.0609383
144.8	0.0579816	0.0535361	0.0505319	0.08647	0.0746301	0.0583497	0.0545004	0.0411771	0.0260716	0.0643007	0.050676	0.0425374	0.0741427	0.048425	0.0307065	0.0805506	0.0754033	0.0645239	0.0716573	0.0420226	0.0299618	0.105756	0.0798523	0.0614307
145	0.0580123	0.0537335	0.0507612	0.0863899	0.0748855	0.0585273	0.0541869	0.0408823	0.0266385	0.0642124	0.0511834	0.0426488	0.073878	0.0480648	0.0303636	0.080528	0.0754941	0.0646805	0.071009	0.0416716	0.0293263	0.104989	0.0794807	0.0610329
145.2	0.0583377	0.0537948	0.0511643	0.0867719	0.0755268	0.059417	0.0546445	0.0406351	0.0275226	0.0638636	0.051007	0.0425878	0.074089	0.0481524	0.0301189	0.0804895	0.0754754	0.0649027	0.0711902	0.0419611	0.0293755	0.10491	0.0792121	0.0609415
145.4	0.058859	0.054413	0.0518756	0.0863892	0.0756012	0.0591586	0.0549715	0.0406685	0.0276802	0.0632987	0.050595	0.0430244	0.0743057	0.0486736	0.0302248	0.0806729	0.0754999	0.064563	0.0715826	0.0419957	0.0296284	0.104113	0.0791281	0.0611841
145.6	0.0588906	0.0546006	0.0522152	0.0863106	0.0757855	0.0590027	0.0551219	0.0406064	0.0277304	0.0634394	0.0507801	0.0429435	0.0745082	0.0485643	0.0306112	0.0806893	0.0752992	0.0645037	0.0715196	0.0419485	0.029539	0.104467	0.079568	0.0621047
145.8	0.0590111	0.0548569	0.0522625	0.0863101	0.075666	0.0589908	0.0559425	0.0407701	0.0281881	0.0632027	0.0512659	0.0427703	0.0742504	0.0484501	0.0300718	0.0813426	0.0754863	0.0642593	0.0718301	0.0418296	0.0294853	0.104083	0.0798155	0.0620071
146	0.0592413	0.0547135	0.0526308	0.0867463	0.0759759	0.0593632	0.0560463	0.0403642	0.0279613	0.0634101	0.0508812	0.0430481	0.0739239	0.0484255	0.0295461	0.0817588	0.0758254	0.0645686	0.0713894	0.0413193	0.0293863	0.103282	0.0793071	0.0619639
146.2	0.0593565	0.0549092	0.0527317	0.0868423	0.0764307	0.0594274	0.0560566	0.0396724	0.027561	0.0640434	0.051576	0.0435867	0.0739115	0.048582	0.0293456	0.0819176	0.0758545	0.0646267	0.0713762	0.0411226	0.0291486	0.102937	0.0791041	0.0622114
146.4	0.0595444	0.0552651	0.052957	0.0867549	0.0760679	0.0590697	0.056128	0.0396474	0.0274148	0.0637589	0.0510125	0.0433008	0.07384	0.0488961	0.0296859	0.0821697	0.0758234	0.0644371	0.0717008	0.0411597	0.0294365	0.102436	0.0792501	0.0621067
146.6	0.0592892	0.0548041	0.0529864	0.086627	0.0761486	0.0589558	0.0561447	0.0398281	0.0271722	0.0642458	0.051246	0.043842	0.0742441	0.0491989	0.029638	0.0823671	0.0764473	0.0645407	0.071225	0.0406993	0.0290446	0.102531	0.0798828	0.0628605
146.8	0.0589876	0.0544383	0.0530965	0.0866589	0.0761672	0.0587535	0.0560322	0.0397562	0.0266211	0.0641221	0.0506487	0.0435772	0.0744254	0.0494468	0.0300219	0.082229	0.0764484	0.0648653	0.0718149	0.0409689	0.0294645	0.102368	0.079572	0.0626417
147	0.0588487	0.0541349	0.0531291	0.0876299	0.0763074	0.0591666	0.0557429	0.0393711	0.0265825	0.0639459	0.0503837	0.0434605	0.0737089	0.0491293	0.029709	0.0821681	0.0762871	0.0646044	0.0720781	0.0406937	0.0299732	0.102166	0.0793054	0.0623199
147.2	0.0592086	0.0542758	0.0534971	0.087892	0.076447	0.0593585	0.0557352	0.0395408	0.0262481	0.0639032	0.0501693	0.0433242	0.0733892	0.0485391	0.0293557	0.0816887	0.0756313	0.0636455	0.0721776	0.0406088	0.0298315	0.102348	0.0793641	0.0622166
147.4	0.0594559	0.0543207	0.0539326	0.0881301	0.0760395	0.05918	0.0556117	0.0392176	0.0257595	0.0643944	0.0507908	0.0434488	0.0729439	0.0478744	0.0294481	0.0818112	0.0755767	0.063444	0.0723667	0.0406606	0.0297487	0.102817	0.0792553	0.0618621
147.6	0.0599665	0.0547569	0.0540171	0.088244	0.0761464	0.0592384	0.055629	0.0390202	0.0258039	0.0648704	0.0513463	0.0434244	0.0731877	0.048229	0.0295318	0.0818713	0.0752629	0.0629711	0.0730494	0.0406343	0.030065	0.103798	0.0796614	0.0621236
147.8	0.0606229	0.0557136	0.0541182	0.0879751	0.0761939	0.0593018	0.0552938	0.0392162	0.0253387	0.064941	0.0509619	0.0432519	0.0729745	0.0484738	0.0295378	0.081972	0.0756137	0.0632335	0.0731008	0.0409651	0.0298243	0.103735	0.0798903	0.0619475
148	0.061058	0.0559672	0.053797	0.0876435	0.0763238	0.0588729	0.0551297	0.0390043	0.0250301	0.0653615	0.0514055	0.0440621	0.0727569	0.0485118	0.0297061	0.08139	0.0754966	0.0631551	0.0732369	0.041528	0.0301203	0.104075	0.0796832	0.0617033
148.2	0.06084	0.0561139	0.0533689	0.0878338	0.0764517	0.0591205	0.0547697	0.0386601	0.0247416	0.0654119	0.0513152	0.043821	0.0726697	0.0485801	0.0299355	0.080586	0.0756091	0.0625618	0.0731851	0.0412839	0.0297906	0.104603	0.079716	0.0620509
148.4	0.0610138	0.0558716	0.0531243	0.0881014	0.0764111	0.0588915	0.0555109	0.0390441	0.0250917	0.0652614	0.0512486	0.0433095	0.0730665	0.0482809	0.030101	0.0800162	0.0751997	0.0622872	0.0724522	0.0405491	0.0288254	0.105257	0.0798186	0.061809
148.6	0.0607275	0.055668	0.0526403	0.0878889	0.076629	0.0587739	0.0557901	0.0394435	0.0262095	0.0653487	0.0516523	0.0435192	0.0735814	0.0481097	0.0305531	0.079292	0.0747465	0.0622389	0.0720985	0.0407966	0.0283037	0.105548	0.0804233	0.0625371
148.8	0.0608208	0.0558746	0.0530886	0.088006	0.0762893	0.0589902	0.0557341	0.0395658	0.0267994	0.0655433	0.0520191	0.043703	0.0740916	0.048171	0.0308686	0.0783425	0.0742706	0.0616526	0.0723301	0.0409354	0.0281049	0.105825	0.0803419	0.0626328
149	0.0607503	0.0558854	0.0528713	0.0882042	0.0761781	0.0593273	0.0554746	0.0394006	0.0266932	0.0648288	0.0519104	0.043578	0.0742916	0.0479628	0.0306405	0.0780789	0.073975	0.0616088	0.0724716	0.0409335	0.0281765	0.106026	0.0801065	0.0625914
149.2	0.06065	0.0554902	0.052749	0.0882133	0.0759909	0.059492	0.0558638	0.0399993	0.0270457	0.0641034	0.0514307	0.0434304	0.0748081	0.048544	0.0310388	0.0778612	0.0739902	0.0617013	0.0729999	0.041148	0.0284974	0.106206	0.079983	0.0629393
149.4	0.0599552	0.0552557	0.0523506	0.0873461	0.0749748	0.0584107	0.0562277	0.0406209	0.0270063	0.0640206	0.0515463	0.0441387	0.074872	0.0485114	0.0312898	0.0778223	0.0740363	0.0612897	0.0731392	0.0408884	0.0290878	0.106044	0.0806656	0.0628244
149.6	0.0599126	0.0552752	0.0522437	0.0869953	0.074007	0.0578723	0.0563661	0.0407822	0.0273415	0.0637559	0.0518439	0.0441513	0.074712	0.0477365	0.0305319	0.0783119	0.0739888	0.0617342	0.073064	0.0409808	0.0287494	0.106257	0.0808249	0.0633578
149.8	0.0596183	0.0550866	0.0519274	0.08705	0.0741768	0.0581866	0.057214	0.0416244	0.0284512	0.0630339	0.0517964	0.044329	0.0747584	0.0474065	0.029628	0.0786056	0.0739168	0.0620271	0.0733198	0.0409031	0.028978	0.10544	0.0805375	0.0629489
150	0.0595762	0.0551522	0.0522663	0.0867578	0.074187	0.0582429	0.057086	0.0415776	0.0277969	0.0630767	0.0513121	0.0442354	0.074509	0.0473894	0.0292312	0.0788281	0.07371	0.0623837	0.0732683	0.0414954	0.0293617	0.105439	0.0805821	0.0628794
150.2	0.0590798	0.0547703	0.0522544	0.0869119	0.0741926	0.0579812	0.0569489	0.0413918	0.0270807	0.0624761	0.0509751	0.0438767	0.0738892	0.0470725	0.0283524	0.0793161	0.0741833	0.0629365	0.0728606	0.0416277	0.0293547	0.105552	0.0806693	0.0633958
150.4	0.0590004	0.0552101	0.0522396	0.0866806	0.0735164	0.0576687	0.0572573	0.0419712	0.0271355	0.0622142	0.0502144	0.0435159	0.0737713	0.0474146	0.0282911	0.079721	0.0744433	0.0631773	0.0730336	0.0417149	0.0297732	0.10494	0.0808753	0.0631354
150.6	0.0588525	0.0545164	0.052454	0.086357	0.0733924	0.0575075	0.0574507	0.0418965	0.0269918	0.0619777	0.0500132	0.0436667	0.0737597	0.0471002	0.0281992	0.0795602	0.0744566	0.0634429	0.0726664	0.041775	0.0302503	0.104224	0.0813129	0.0630537
150.8	0.0588616	0.0540015	0.0523708	0.0869883	0.0739539	0.0575561	0.0569337	0.0412547	0.0263301	0.0615559	0.0492796	0.0432313	0.0734337	0.0469059	0.0279152	0.0794856	0.0741841	0.0630507	0.0729062	0.0417721	0.0313629	0.103712	0.0804434	0.0622991
151	0.0593705	0.0543554	0.0527349	0.0873885	0.0744002	0.0579901	0.0568477	0.0411941	0.0262768	0.061407	0.0492877	0.0429914	0.0735685	0.0467575	0.0279341	0.0792859	0.0740679	0.062637	0.0730086	0.0420397	0.0318728	0.103647	0.0802425	0.062151
151.2	0.0599258	0.0545556	0.053157	0.0874378	0.075041	0.0585674	0.0562159	0.040544	0.0255865	0.0618668	0.0495106	0.0428601	0.0735342	0.0467232	0.0282127	0.0798255	0.0735734	0.062093	0.0729484	0.042297	0.0318002	0.103195	0.0805394	0.0621649
151.4	0.0603941	0.0549694	0.0536313	0.0868197	0.0748723	0.0580061	0.0563312	0.0402505	0.025103	0.0628699	0.0499271	0.0430702	0.0731662	0.0474042	0.0285718	0.0805572	0.0740647	0.0630561	0.0729149	0.0425668	0.0318345	0.102707	0.0797155	0.0615908
151.6	0.0608933	0.0555412	0.053896	0.0867585	0.0750993	0.0582757	0.0560645	0.0393832	0.02472	0.0627346	0.0491995	0.0423428	0.0727591	0.0476059	0.0284995	0.0808511	0.0740922	0.0630316	0.0728064	0.0423074	0.031748	0.10259	0.0796041	0.0611847
151.8	0.0609452	0.0558143	0.0539947	0.0866635	0.0753118	0.0583364	0.0556046	0.0394609	0.0248076	0.0633185	0.049039	0.0427762	0.0719988	0.0472554	0.0282251	0.0808248	0.0743145	0.0628637	0.0727461	0.0427655	0.0320967	0.102351	0.079722	0.0608965
152	0.0608265	0.0558223	0.0535355	0.0865858	0.0754641	0.0583066	0.0557134	0.0394886	0.0254732	0.0641619	0.0495568	0.0432931	0.0720042	0.0470064	0.0285313	0.0804624	0.0738768	0.0620617	0.0727021	0.042763	0.0321922	0.102675	0.0796338	0.06083
152.2	0.060735	0.055743	0.0535074	0.0869267	0.0753073	0.0581396	0.0561502	0.0396491	0.0257167	0.0640836	0.0493832	0.0430353	0.0718761	0.0469916	0.0286043	0.0803853	0.0737881	0.0622258	0.0724467	0.0426646	0.0315946	0.10325	0.07985	0.061304
152.4	0.0606485	0.0552561	0.0535386	0.0867563	0.0752458	0.0581708	0.0566656	0.0400892	0.026632	0.0643258	0.0497964	0.0427889	0.071661	0.046192	0.0283278	0.0796827	0.0734527	0.0619071	0.0725069	0.042771	0.031275	0.103918	0.0799824	0.0615
152.6	0.0608234	0.0556038	0.0536433	0.0864543	0.0751045	0.0579258	0.0560886	0.0396713	0.0268074	0.0647382	0.0505649	0.0431888	0.0714991	0.0454157	0.0280694	0.0793933	0.0731761	0.0616137	0.0730309	0.0435174	0.0313818	0.10392	0.0800486	0.0616212
152.8	0.0609497	0.0557094	0.0540163	0.0865952	0.0745985	0.058085	0.0558267	0.0395752	0.026574	0.0650508	0.0511278	0.0430771	0.0709319	0.0454979	0.0281663	0.0795934	0.0730284	0.0618213	0.0733553	0.0435258	0.0311646	0.104467	0.0798733	0.061201
153	0.0607258	0.0549339	0.053494	0.0866881	0.0744968	0.0581894	0.0555176	0.0391719	0.0260111	0.0647376	0.0512359	0.0429768	0.0711958	0.0457706	0.0284012	0.0794549	0.0729283	0.0618271	0.0735301	0.0437658	0.0312132	0.104525	0.0797014	0.0612506
153.2	0.0606557	0.0550154	0.053489	0.0864615	0.0738935	0.0575676	0.0556367	0.039918	0.0266744	0.0653067	0.0515169	0.0433314	0.0711779	0.0459386	0.0287531	0.0785845	0.0723581	0.0613842	0.0738316	0.0439527	0.0314419	0.104164	0.0797003	0.0615666
153.4	0.0606207	0.0550738	0.0534241	0.0869239	0.0742492	0.057492	0.0555514	0.0400647	0.0269717	0.065718	0.0520211	0.0435676	0.0710027	0.0453445	0.0282172	0.078833	0.0726151	0.0612648	0.0742425	0.0440171	0.0316217	0.104229	0.0797506	0.0616995
153.6	0.0613274	0.0555389	0.0539519	0.0871862	0.0745509	0.0576752	0.0549118	0.0400501	0.0269032	0.0655271	0.0519705	0.0432941	0.0703333	0.0447562	0.0272664	0.0792263	0.0729062	0.0619596	0.0740001	0.0440439	0.030952	0.105083	0.0794876	0.0625668
153.8	0.0610241	0.0556524	0.0536298	0.0874988	0.0755212	0.0581513	0.0548087	0.040745	0.0274777	0.0653458	0.0516688	0.0427297	0.0698721	0.0445763	0.0270115	0.0795997	0.0733145	0.0626005	0.0742721	0.0442329	0.0311785	0.105078	0.0796265	0.062806
154	0.0606144	0.0555507	0.0534932	0.0874689	0.0753518	0.0578998	0.0544589	0.040797	0.0272767	0.065003	0.0512415	0.0422906	0.0697461	0.0451269	0.0273155	0.080058	0.0740615	0.0629985	0.0741186	0.0443408	0.0309749	0.105824	0.08048	0.0637844
154.2	0.0608811	0.0554333	0.0534808	0.0878847	0.0751842	0.0582276	0.0547322	0.0407856	0.0272376	0.0648873	0.0512691	0.0422242	0.0697622	0.0451722	0.0271201	0.0802629	0.0751395	0.0631732	0.0740406	0.0443113	0.0310166	0.105743	0.0800418	0.064285
154.4	0.0620242	0.0563851	0.0538062	0.0872303	0.0752198	0.0584027	0.0552597	0.0415551	0.028197	0.0647074	0.0510916	0.0417488	0.0707596	0.0459336	0.0276074	0.080472	0.0754804	0.0631517	0.0743319	0.0440116	0.0308556	0.105722	0.0800316	0.0639816
154.6	0.0621594	0.0553177	0.0534602	0.087347	0.075512	0.0586194	0.055246	0.0414241	0.0284298	0.0645455	0.0510547	0.0415017	0.0712902	0.0463913	0.0280457	0.0801149	0.0753427	0.0632316	0.0745918	0.0436718	0.0311414	0.10562	0.0797874	0.0636289
154.8	0.0623473	0.0556287	0.053576	0.0875869	0.0761958	0.05966	0.0550545	0.0410304	0.0276988	0.0646181	0.0505353	0.0413119	0.0718555	0.0475309	0.0284676	0.0803681	0.0758178	0.0630317	0.0748029	0.0434793	0.0310368	0.105474	0.0788074	0.0628286
155	0.0621983	0.0558059	0.0534426	0.0874151	0.076227	0.0600622	0.0553421	0.0409342	0.0273477	0.0643426	0.0508323	0.0412272	0.0721739	0.0481438	0.028548	0.0807049	0.0754796	0.063203	0.0747363	0.0433451	0.0306464	0.10497	0.0780186	0.0621002
155.2	0.0615154	0.0555713	0.0532316	0.0872293	0.0763211	0.0601106	0.055474	0.0407321	0.0275679	0.0641431	0.0505246	0.0411733	0.0719187	0.0484581	0.0287425	0.0814195	0.0750737	0.0634411	0.0745346	0.0429568	0.030529	0.10406	0.0774932	0.0613259
155.4	0.0611006	0.0559622	0.0531543	0.0873697	0.0762118	0.0595212	0.0560089	0.0403456	0.0277462	0.0643207	0.0506392	0.0410345	0.0719782	0.0485876	0.0287895	0.0817146	0.0754867	0.0638722	0.0746427	0.0426928	0.0303395	0.103724	0.0769391	0.060796
155.6	0.0605191	0.0556449	0.0528839	0.0879037	0.0764021	0.0599965	0.0558946	0.0392604	0.0273574	0.0637369	0.050112	0.040841	0.072299	0.0482637	0.0289759	0.081878	0.075929	0.0636064	0.0746907	0.042237	0.0301384	0.103454	0.0770265	0.0605025
155.8	0.060019	0.0552987	0.0526033	0.0877427	0.0761312	0.0598468	0.0562002	0.0397356	0.0279631	0.0637655	0.0504071	0.0413949	0.0734718	0.0490334	0.029687	0.0821548	0.0759475	0.0633371	0.0746316	0.042605	0.0304489	0.10296	0.0768826	0.0604104
156	0.0595612	0.0550007	0.0525228	0.0871998	0.0760385	0.0597295	0.0564448	0.0395629	0.0275772	0.0637833	0.0509575	0.0417511	0.0738919	0.0489453	0.0302437	0.0820821	0.0761002	0.0629288	0.0738504	0.0419382	0.0296105	0.102965	0.0768543	0.060027
156.2	0.0590289	0.0548301	0.0523205	0.0873352	0.0757796	0.0591573	0.0566362	0.0393792	0.0275288	0.0636813	0.0513613	0.041959	0.0738839	0.0487735	0.030239	0.0818217	0.0761406	0.0633085	0.073983	0.0419165	0.0294556	0.103218	0.0769816	0.0599945
156.4	0.0583808	0.054475	0.0518471	0.0875085	0.0759448	0.0594898	0.0564935	0.0387537	0.0271339	0.0636036	0.0512732	0.0417236	0.0737198	0.047804	0.0295834	0.0814881	0.0761958	0.0626998	0.0737484	0.041811	0.0289856	0.103228	0.077825	0.0599415
156.6	0.0583392	0.0546884	0.0519937	0.0879439	0.0756371	0.0592578	0.056319	0.0377983	0.0261357	0.0632799	0.0515356	0.042077	0.0739382	0.0473406	0.0297887	0.0812798	0.0757633	0.0623669	0.0737574	0.0420331	0.0289483	0.10265	0.0775325	0.0592947
156.8	0.0581487	0.0540931	0.051977	0.0881265	0.0752784	0.058698	0.056118	0.0377184	0.025862	0.0631846	0.0519819	0.0422852	0.0741736	0.0475718	0.0302436	0.0806246	0.0753437	0.062239	0.0730794	0.0417623	0.0283599	0.102636	0.0776906	0.0595681
157	0.0583316	0.0540686	0.0520103	0.0882765	0.0754384	0.0582749	0.0557331	0.0371983	0.0250615	0.0632046	0.0522554	0.0425149	0.0744402	0.0472842	0.0303694	0.0797756	0.0749564	0.0614773	0.0724265	0.041548	0.0287322	0.102022	0.0775976	0.0591621
157.2	0.0586513	0.054505	0.052434	0.0886317	0.0751833	0.0580416	0.0556502	0.0373537	0.0249403	0.0634882	0.0520487	0.0427642	0.0742135	0.0464798	0.0301846	0.0792843	0.0746375	0.0609552	0.0721598	0.0417551	0.0293176	0.101887	0.0778717	0.0595438
157.4	0.0591652	0.0543223	0.0522795	0.08903	0.0756141	0.0582117	0.0550408	0.0369206	0.024381	0.0634543	0.0519365	0.0427054	0.073728	0.0455528	0.0298535	0.0794061	0.0751512	0.06124	0.0722021	0.0420853	0.0297063	0.102643	0.0783243	0.0599694
157.6	0.0600449	0.054425	0.0527244	0.0892568	0.0757741	0.0581334	0.054372	0.0367437	0.0237087	0.063596	0.0515769	0.0428624	0.0728749	0.045431	0.0297776	0.0788517	0.074747	0.0609672	0.0721416	0.0425185	0.0301355	0.103257	0.0787924	0.0606009
157.8	0.0600682	0.0544692	0.052858	0.0892198	0.075883	0.0582181	0.0551171	0.0380408	0.0246624	0.0640889	0.0511689	0.0428514	0.0726663	0.0454903	0.0300617	0.0786805	0.0744934	0.0605321	0.0722106	0.0429245	0.0304399	0.103697	0.0798456	0.0610581
158	0.0604368	0.0546022	0.0529367	0.0888941	0.0756308	0.0582224	0.0557158	0.0383809	0.0251579	0.0645526	0.0510505	0.0432085	0.0727767	0.0463683	0.0302786	0.0784031	0.0746858	0.0603695	0.0719419	0.0427892	0.0304482	0.104166	0.0799485	0.0614472
158.2	0.0611913	0.0546472	0.0525343	0.0890834	0.0760674	0.059014	0.0562283	0.0389912	0.0256098	0.0653098	0.0513965	0.0427535	0.072444	0.0462845	0.0297598	0.0783315	0.0747776	0.0604114	0.0723266	0.0432922	0.0301801	0.105009	0.080017	0.0615825
158.4	0.061478	0.054683	0.0519068	0.0890655	0.0761315	0.0592497	0.0561576	0.0399733	0.0259918	0.065222	0.0513435	0.0424135	0.0726031	0.0470969	0.0295259	0.0784109	0.0741564	0.0603095	0.0720802	0.0429633	0.0295916	0.105113	0.0800607	0.0611319
158.6	0.0615005	0.0545302	0.0519071	0.0899662	0.0764728	0.0598425	0.0563348	0.0404907	0.0263121	0.0656924	0.0515789	0.0424836	0.0719595	0.0473641	0.0295538	0.0781507	0.0739194	0.0602927	0.0721707	0.0429944	0.0302273	0.105037	0.0804539	0.0610802
158.8	0.0614865	0.0555158	0.052628	0.0901572	0.0767458	0.0604372	0.0565806	0.0406813	0.0258643	0.0653391	0.0514209	0.0425736	0.0718335	0.0476858	0.0298533	0.0787283	0.0739057	0.0603939	0.0723448	0.0434244	0.0299517	0.104716	0.08037	0.0608568
159	0.0611927	0.0549655	0.0520864	0.0900436	0.0765226	0.0599766	0.0564975	0.0409452	0.0263102	0.0656097	0.0518453	0.0426122	0.0710596	0.0473983	0.0294324	0.078295	0.0725885	0.0596877	0.0723937	0.0432155	0.0302494	0.104243	0.0801728	0.0606897
159.2	0.0613491	0.0551509	0.0520975	0.0900273	0.0768772	0.0599511	0.0563551	0.0408259	0.0273182	0.0661324	0.0514826	0.0429791	0.0711854	0.0477228	0.0295515	0.0790028	0.0732379	0.0600834	0.072599	0.0430514	0.0302165	0.104001	0.0803253	0.0609713
159.4	0.0611987	0.0557503	0.0520771	0.090348	0.076923	0.0602177	0.0557638	0.0402307	0.0273825	0.0663883	0.0516515	0.0431345	0.0713425	0.0481311	0.0301475	0.0790311	0.0735807	0.0598024	0.0729082	0.0432921	0.0299089	0.103969	0.0807184	0.0612758
159.6	0.0613009	0.0557472	0.0523958	0.0901377	0.0765659	0.060296	0.0551579	0.0398982	0.0268893	0.0660982	0.0511938	0.0428222	0.0717182	0.0481619	0.0305414	0.079238	0.0738437	0.0597971	0.0733627	0.0436147	0.0302279	0.104093	0.0807201	0.0612056
159.8	0.0617371	0.056035	0.0527228	0.0897712	0.0765327	0.0598045	0.0556297	0.0404735	0.0273046	0.0662409	0.0514003	0.0435	0.0726277	0.0489391	0.0312488	0.0795818	0.0738498	0.0598093	0.0732715	0.0435936	0.0299123	0.103909	0.0803309	0.0613889
160	0.0617137	0.0563545	0.0526289	0.0895353	0.0766716	0.059709	0.0550644	0.0398156	0.0267607	0.0665975	0.0516914	0.0435839	0.0728071	0.0483513	0.0313682	0.0794476	0.0742875	0.0595744	0.0734969	0.0434604	0.0299707	0.104592	0.0807491	0.0616567
160.2	0.0610435	0.0563512	0.0517665	0.0897099	0.0759767	0.0593012	0.0548664	0.0396355	0.0268155	0.0668269	0.0517972	0.0436372	0.0727796	0.0483461	0.0314911	0.0796185	0.0747744	0.0600778	0.0741959	0.0441683	0.0302411	0.104727	0.0810308	0.0618486
160.4	0.0607223	0.056227	0.0517716	0.0893251	0.0757084	0.0587603	0.0544537	0.0387335	0.0257253	0.066307	0.0514927	0.0432618	0.0727562	0.047759	0.031087	0.0795635	0.0742578	0.0602053	0.0734512	0.0437597	0.0298478	0.104546	0.0816426	0.062628
160.6	0.0605619	0.056099	0.0519712	0.0888578	0.0752278	0.0582347	0.0547359	0.0384282	0.0258482	0.0662224	0.0521465	0.0439929	0.0729731	0.0475954	0.0311134	0.0792344	0.074194	0.0600132	0.0729801	0.0429828	0.030031	0.104119	0.0807558	0.062349
160.8	0.0602363	0.055657	0.0512796	0.08826	0.0748247	0.0575089	0.0545652	0.0381847	0.0253588	0.0662056	0.0523129	0.0438689	0.0740268	0.0478286	0.0318707	0.0788988	0.0741436	0.0603363	0.0728292	0.0424326	0.0300773	0.103864	0.0805557	0.0621361
161	0.060167	0.0555897	0.0510787	0.088162	0.0744513	0.0574088	0.0542845	0.0372207	0.0245324	0.0660147	0.051925	0.0432598	0.0744653	0.0477118	0.0319455	0.0783303	0.0741613	0.060108	0.0731422	0.0426732	0.0313356	0.103624	0.0802437	0.0619675
161.2	0.0601136	0.0550933	0.050908	0.088185	0.0737909	0.0568821	0.0540584	0.0363866	0.0239737	0.0654982	0.0511878	0.0429288	0.0748162	0.0471896	0.0317552	0.0777406	0.0736826	0.0598803	0.0733532	0.0431616	0.0318164	0.103594	0.079768	0.0622259
161.4	0.0598586	0.0541353	0.0499552	0.0879549	0.073482	0.0564628	0.0540406	0.0360276	0.0233784	0.0649101	0.0507778	0.0427044	0.0748265	0.0473736	0.0321069	0.077155	0.0731303	0.0596562	0.0738868	0.0432252	0.0324233	0.103942	0.0797393	0.0625468
161.6	0.0597731	0.0537547	0.0498376	0.088209	0.0737277	0.0565009	0.054081	0.036012	0.0231677	0.0648091	0.050485	0.0424861	0.0750005	0.0480377	0.0319661	0.0770944	0.0728575	0.059578	0.0737457	0.0426132	0.0324607	0.104365	0.0797376	0.0628614
161.8	0.0592613	0.0533103	0.0495689	0.0884218	0.074259	0.0570308	0.0552344	0.0371292	0.0241372	0.0649278	0.0500727	0.041955	0.0755022	0.0481485	0.0321732	0.0773602	0.0731729	0.0598354	0.0732926	0.0420035	0.0321963	0.104985	0.0800572	0.0632372
162	0.0591303	0.0529369	0.049019	0.088316	0.0740871	0.0572299	0.0550567	0.0371278	0.0240133	0.0646973	0.0499414	0.0418833	0.075748	0.0486773	0.0320699	0.0779729	0.0736763	0.0606864	0.0728181	0.041583	0.0319166	0.105015	0.080024	0.0631577
162.2	0.0584501	0.0520333	0.0481748	0.0889997	0.0742272	0.0579977	0.055048	0.037596	0.024433	0.0649825	0.0506116	0.0416262	0.0757217	0.0484563	0.0317504	0.078255	0.0733056	0.0610809	0.0725571	0.0411117	0.0312519	0.105897	0.0803795	0.0633695
162.4	0.0582438	0.0517109	0.048247	0.0897055	0.0744537	0.0586537	0.0550032	0.0381042	0.0240577	0.0644063	0.0502939	0.0417109	0.0759452	0.0489199	0.0317448	0.0783101	0.0735141	0.0612867	0.0720875	0.040739	0.0309159	0.105915	0.0805855	0.0634694
162.6	0.0590152	0.0514842	0.0494027	0.0900062	0.0750053	0.0592188	0.05523	0.0386026	0.0246095	0.0643736	0.0499561	0.0417474	0.0755924	0.0486069	0.0314667	0.0787002	0.0740211	0.0615501	0.0725872	0.0409022	0.0314956	0.10624	0.0811722	0.0637756
162.8	0.0586247	0.0513536	0.0496015	0.0893126	0.0748467	0.0594198	0.0555675	0.0388212	0.0247526	0.0640152	0.0494916	0.0420245	0.075889	0.0490694	0.0317837	0.0791403	0.0737785	0.0619935	0.0728431	0.0412623	0.0308466	0.105988	0.0806574	0.0633956
163	0.0583616	0.0510759	0.0495718	0.0888998	0.07489	0.0595838	0.0557327	0.0390883	0.0256641	0.064626	0.0496165	0.0422113	0.0755816	0.0486279	0.0312892	0.0791863	0.0738667	0.062056	0.0723653	0.0406363	0.0305176	0.105873	0.0804642	0.063139
163.2	0.0582491	0.0513086	0.0495609	0.0887102	0.0752151	0.0599458	0.0558754	0.0389558	0.0259555	0.0646312	0.0495575	0.0423383	0.0755861	0.0490341	0.031593	0.0804304	0.075056	0.0628696	0.0719563	0.0406034	0.0295999	0.105858	0.0804205	0.0635682
163.4	0.0583427	0.0517046	0.0500952	0.0892192	0.0753416	0.0601202	0.0555416	0.0386107	0.0257867	0.0645251	0.0496884	0.0421923	0.0755874	0.0492643	0.0322638	0.0803695	0.0753065	0.0625499	0.0724012	0.0414352	0.0295475	0.1064	0.0808076	0.0636199
163.6	0.0590577	0.0519148	0.0505876	0.0890799	0.0749416	0.059575	0.0558654	0.0388681	0.025879	0.0651162	0.0500362	0.0423409	0.0752389	0.0489796	0.0320561	0.0808042	0.075534	0.0630951	0.0725797	0.0413383	0.0294281	0.106316	0.0803281	0.063641
163.8	0.0600895	0.0526547	0.0506778	0.0889014	0.0754216	0.0598984	0.0566269	0.0394456	0.0266981	0.0654745	0.0503887	0.0429091	0.0752132	0.0491663	0.0325357	0.0815581	0.0758839	0.0631313	0.0725064	0.0413471	0.0289993	0.106399	0.0802455	0.0634012
164	0.0598915	0.0534229	0.05076	0.0889219	0.0753106	0.0599189	0.0561474	0.0393596	0.0267402	0.0660493	0.0509632	0.0427049	0.074926	0.0483354	0.0323675	0.0823709	0.0767148	0.0635	0.072529	0.041203	0.0292892	0.106305	0.0803798	0.0633506
164.2	0.0599685	0.0537846	0.0510817	0.0890276	0.075127	0.0596544	0.0563098	0.0400028	0.0271016	0.0663762	0.0514903	0.0427857	0.0742739	0.0481287	0.032114	0.08255	0.0767043	0.0636345	0.0722313	0.0412598	0.0287966	0.105662	0.0802864	0.0629018
164.4	0.0604882	0.05449	0.0516614	0.0881631	0.0754698	0.0590925	0.0562214	0.0395075	0.0266377	0.0660735	0.0515163	0.0424394	0.0739028	0.0476462	0.0315653	0.0824797	0.0763465	0.0632801	0.071407	0.0408519	0.0285768	0.105172	0.0804622	0.0631098
164.6	0.0606778	0.054553	0.0516278	0.087581	0.0750438	0.0587463	0.0562552	0.0395989	0.0267922	0.0664021	0.0519161	0.0430993	0.0738471	0.0471521	0.0312139	0.0816773	0.076225	0.062285	0.0715396	0.0410257	0.028761	0.104553	0.079907	0.0621422
164.8	0.0610001	0.0548532	0.0513801	0.0873939	0.0746216	0.0580851	0.0557732	0.0391501	0.0261328	0.0662193	0.0520719	0.0428345	0.0738178	0.0471562	0.0313269	0.0811499	0.0758054	0.0622672	0.0720931	0.0414006	0.0289553	0.10423	0.0801045	0.0618392
165	0.0608225	0.0547415	0.0515353	0.0875266	0.0747895	0.0581598	0.0554965	0.0389887	0.0260681	0.0654571	0.0519508	0.0426419	0.0734043	0.0470053	0.0310092	0.0803932	0.075357	0.0614807	0.0725747	0.0417203	0.0299217	0.104323	0.0803731	0.0621738
165.2	0.0608585	0.0545001	0.0511247	0.0874259	0.0746948	0.0576535	0.0553713	0.0390255	0.0261995	0.0646015	0.0516584	0.0427241	0.0732491	0.046911	0.0310254	0.0799826	0.0746802	0.060874	0.0725231	0.0411931	0.0297738	0.104204	0.0804924	0.0621745
165.4	0.0609713	0.0537999	0.0510742	0.0880586	0.0753336	0.057911	0.0555565	0.0393484	0.025781	0.0642782	0.0516655	0.0429743	0.0732145	0.0471156	0.0309005	0.0802263	0.0743473	0.0608834	0.0731062	0.0407938	0.0297616	0.104553	0.0810788	0.062384
165.6	0.0613562	0.0542739	0.0512657	0.0884761	0.0756331	0.0576492	0.0554136	0.0394783	0.0259264	0.0644835	0.05109	0.0433086	0.0734097	0.0474668	0.0308034	0.0806203	0.0745784	0.0611221	0.0728498	0.0402604	0.0293374	0.105176	0.0812722	0.0628488
165.8	0.0615983	0.0540998	0.051545	0.0887045	0.075636	0.0577006	0.05558	0.0397861	0.0261289	0.0643861	0.0507785	0.0436293	0.0738498	0.0478375	0.0308467	0.0807905	0.0746604	0.061307	0.0729222	0.0402342	0.0292462	0.105406	0.0815753	0.0635021
166	0.0615987	0.0539936	0.0514905	0.0884252	0.0752771	0.0580504	0.0555049	0.0400376	0.026534	0.0643405	0.0505138	0.0438797	0.0743376	0.0485274	0.0307844	0.0806736	0.0745529	0.0616921	0.0733185	0.0405491	0.0291257	0.105091	0.0815426	0.0632545
166.2	0.0608182	0.0534395	0.0512247	0.0888664	0.0756101	0.0586445	0.0557418	0.0407155	0.0274285	0.0647554	0.0507667	0.0442127	0.0742167	0.0484371	0.030102	0.0798761	0.0741078	0.0613779	0.0732349	0.0404633	0.0288259	0.105719	0.0817003	0.0637493
166.4	0.0601743	0.0526111	0.0506709	0.0888706	0.0757743	0.0590326	0.0558469	0.0406561	0.0271657	0.0649478	0.0504935	0.0445945	0.0743933	0.0489513	0.0294623	0.0794738	0.074737	0.0614	0.0733013	0.0408788	0.0287934	0.105536	0.0816233	0.0638104
166.6	0.060099	0.0525139	0.0510053	0.0884534	0.0755331	0.0592334	0.0564542	0.0408837	0.0276809	0.0655048	0.0510506	0.0451021	0.0746598	0.0496003	0.0291587	0.0794871	0.0744057	0.0613794	0.0738153	0.0411722	0.0292513	0.105198	0.0816138	0.0641607
166.8	0.0592943	0.0530364	0.050544	0.0879208	0.0748594	0.0591269	0.0564591	0.0407295	0.0278706	0.0660156	0.0510934	0.0453536	0.0752094	0.0500116	0.0295928	0.0794582	0.0739638	0.0615166	0.0734662	0.0409204	0.0286725	0.105054	0.0816749	0.0645157
167	0.0594166	0.0535351	0.0504525	0.0881101	0.0749316	0.0591193	0.0565852	0.0409714	0.0280304	0.0662959	0.0513284	0.0455969	0.0758085	0.0505821	0.0303304	0.0789731	0.0736977	0.0608397	0.0732752	0.0408	0.0285716	0.105014	0.0815715	0.0647856
167.2	0.0596258	0.0539395	0.0500416	0.0881012	0.0746257	0.0591752	0.0564574	0.0404028	0.0273073	0.066558	0.051506	0.0455731	0.0761655	0.0512329	0.0310257	0.0790807	0.0738597	0.0607001	0.073292	0.0415889	0.0285334	0.104849	0.0810225	0.0647871
167.4	0.0599129	0.0540344	0.0501204	0.08838	0.0747705	0.059408	0.0561512	0.0403265	0.0273547	0.0673872	0.0519275	0.0461142	0.0766387	0.0514773	0.031461	0.0789919	0.0737961	0.0604683	0.0735966	0.0423964	0.0289319	0.105027	0.0809023	0.0645657
167.6	0.0603153	0.0550278	0.0504193	0.0878688	0.0744945	0.0595947	0.0560362	0.0405845	0.0275458	0.0675549	0.0526997	0.046056	0.0760128	0.0509819	0.0311112	0.0792084	0.0734048	0.0604299	0.0733431	0.0422136	0.0285883	0.105004	0.080352	0.0645182
167.8	0.0607885	0.0558985	0.0503978	0.0878911	0.0748724	0.0595159	0.0563748	0.04087	0.0282734	0.0672433	0.052967	0.0454387	0.0758551	0.0506431	0.0314371	0.0794883	0.0737391	0.0601564	0.0734475	0.0424071	0.0288306	0.105774	0.080777	0.064482
168	0.059801	0.055802	0.0502657	0.0877474	0.0746701	0.0591952	0.0562326	0.0410077	0.0278286	0.0672155	0.0528896	0.045206	0.0761714	0.0503632	0.0312144	0.0796523	0.0739621	0.0603865	0.073446	0.0424588	0.0293534	0.105421	0.0804973	0.0643533
168.2	0.0602166	0.0560514	0.0503922	0.0874675	0.0745591	0.0586186	0.0560198	0.0406277	0.0273995	0.0670575	0.0529118	0.0448433	0.0760463	0.0501834	0.0312664	0.0794167	0.073525	0.0600577	0.0734713	0.0431185	0.0299162	0.105286	0.0805928	0.0639
168.4	0.0601013	0.0560393	0.0501963	0.0869391	0.074675	0.0584051	0.0559029	0.0395269	0.0267891	0.0670373	0.052864	0.044458	0.0758406	0.050302	0.0316504	0.0795433	0.0734304	0.0597893	0.0733882	0.0432942	0.0300649	0.105219	0.080903	0.0645799
168.6	0.0601065	0.0559675	0.0505368	0.0865986	0.0744782	0.0581368	0.055508	0.0390399	0.0264066	0.0670205	0.0531606	0.0444205	0.075326	0.0498691	0.0315776	0.07904	0.0730898	0.0595642	0.0732887	0.0432611	0.0303204	0.105126	0.0806717	0.0641141
168.8	0.060182	0.0565231	0.0509423	0.0867442	0.0746128	0.0579555	0.0554093	0.0386889	0.0258355	0.0666489	0.0532369	0.0440027	0.0748696	0.0498401	0.0318669	0.0795571	0.07306	0.0600967	0.0735119	0.04309	0.0306025	0.105262	0.0808856	0.0642358
169	0.0599324	0.0557462	0.0504882	0.087076	0.0753609	0.0583559	0.0548469	0.0383847	0.0252258	0.0657706	0.0528017	0.0433398	0.0748716	0.0501457	0.0324645	0.0794738	0.0730184	0.0600412	0.073425	0.0423839	0.0307451	0.105527	0.0807482	0.0642401
169.2	0.060194	0.0559537	0.0501844	0.0872115	0.0753392	0.0580729	0.0550159	0.0382887	0.0248348	0.0652217	0.0525861	0.0436312	0.074721	0.0502557	0.0326108	0.0792239	0.0726598	0.0596024	0.0728484	0.0416618	0.0300221	0.105623	0.0807769	0.0641659
169.4	0.0604693	0.0555054	0.0504054	0.0874927	0.075465	0.057816	0.05541	0.0381126	0.0243111	0.0652172	0.0523144	0.0440011	0.0743177	0.0500546	0.0325112	0.0795847	0.0730438	0.0600832	0.072777	0.0417881	0.0298407	0.105837	0.0801617	0.0638999
169.6	0.0605968	0.0557341	0.0499747	0.0876457	0.0753641	0.0574859	0.055269	0.037547	0.024543	0.0646494	0.0520442	0.0437832	0.0741429	0.0504826	0.0331089	0.0798974	0.0736428	0.0605832	0.0728402	0.0417625	0.0297929	0.106005	0.0802003	0.0642382
169.8	0.0604806	0.0554811	0.0500495	0.0877629	0.0757838	0.0580386	0.0554884	0.0372555	0.0243583	0.0643682	0.0518924	0.0433004	0.0744425	0.0508085	0.0330992	0.079358	0.0738576	0.0607205	0.0728346	0.0420146	0.0297068	0.105674	0.0800828	0.0640517
170	0.0602276	0.0555054	0.0496439	0.0879675	0.0764375	0.0587745	0.055572	0.036991	0.0243601	0.0646088	0.0516125	0.0426693	0.0739576	0.0503427	0.0329629	0.0789101	0.0738776	0.0607929	0.0729456	0.0422166	0.0294985	0.105372	0.080339	0.0634922
170.2	0.0594696	0.0550813	0.0496501	0.087939	0.0765192	0.0589696	0.0551176	0.0368869	0.024283	0.064575	0.0518786	0.0425339	0.0733548	0.0497608	0.0324196	0.0781692	0.0736787	0.0604739	0.072354	0.0418564	0.0291781	0.105467	0.0807771	0.0634678
170.4	0.0588506	0.0545563	0.0494173	0.0878778	0.076431	0.0594575	0.0553924	0.0363545	0.0244191	0.0647656	0.0519683	0.0428885	0.0733361	0.0496943	0.0323505	0.0780596	0.0735767	0.0600125	0.0719676	0.0413562	0.0283473	0.104752	0.080696	0.0629656
170.6	0.058909	0.0548315	0.0498782	0.0874441	0.0762099	0.0591312	0.0557397	0.0366952	0.0246473	0.0648171	0.0521914	0.0432773	0.0735401	0.0499305	0.0328524	0.0777568	0.0731515	0.0595569	0.0721226	0.0411908	0.0282087	0.104872	0.0812796	0.0630638
170.8	0.059087	0.0550591	0.050234	0.0870011	0.0755332	0.0584441	0.0556617	0.0370523	0.0247834	0.0649281	0.0522556	0.0434404	0.0738059	0.0494905	0.0330642	0.077858	0.0731506	0.0597685	0.0723218	0.0409633	0.0280827	0.105356	0.0816175	0.0636505
171	0.0593106	0.0550708	0.0510128	0.086958	0.0755067	0.0583271	0.0553287	0.0367114	0.0240441	0.0651264	0.052488	0.0440629	0.0744964	0.0498083	0.0336688	0.0778372	0.0734346	0.0597235	0.0722637	0.0414194	0.0282105	0.105196	0.0812786	0.0633565
171.2	0.0588976	0.0546084	0.0507283	0.0874326	0.075769	0.0586728	0.0548404	0.0363083	0.0235734	0.0651574	0.0525924	0.0444084	0.0745946	0.0489837	0.0334817	0.0785506	0.0736559	0.0602772	0.072411	0.0417366	0.0282505	0.10528	0.0808529	0.0627163
171.4	0.0587004	0.0544314	0.0507416	0.0873775	0.0761331	0.0588862	0.0547011	0.036879	0.0238001	0.065491	0.0532533	0.0448409	0.0740635	0.0483922	0.0329526	0.0791602	0.0736085	0.0606657	0.0724918	0.0415332	0.0277584	0.105976	0.0812709	0.0627688
171.6	0.0585582	0.054482	0.0507919	0.0873725	0.0760557	0.0591456	0.0541197	0.0363499	0.0235988	0.0649373	0.0530909	0.0442742	0.0736876	0.0479021	0.032552	0.0794541	0.0736068	0.0608361	0.0726482	0.0408351	0.0273736	0.105944	0.0815824	0.0628674
171.8	0.0588849	0.0541241	0.0513758	0.0878432	0.0762074	0.0592261	0.0544654	0.0364817	0.0237141	0.0651912	0.0533921	0.0440792	0.0735069	0.0473964	0.0319663	0.0797513	0.0736122	0.0608966	0.0726189	0.0404106	0.0273534	0.105564	0.0822482	0.0628069
172	0.0583332	0.0534828	0.0513415	0.0878509	0.0762676	0.0596101	0.0540821	0.036204	0.0230548	0.065762	0.0532715	0.0444628	0.0738866	0.0474278	0.0319831	0.0799358	0.0735425	0.0610151	0.0729873	0.0400433	0.027378	0.10492	0.0815984	0.0626307
172.2	0.0588135	0.0534284	0.0516481	0.0878844	0.0760468	0.0592701	0.0535551	0.0353571	0.0223667	0.0665077	0.0538519	0.0442711	0.0734915	0.0473324	0.0316649	0.0804913	0.0736075	0.061608	0.0734214	0.040208	0.0277944	0.104301	0.0814139	0.0622027
172.4	0.0584982	0.0533626	0.0519452	0.0883476	0.0764617	0.0595964	0.0543577	0.0357631	0.0229547	0.0667447	0.0536997	0.0441166	0.0731651	0.0477382	0.0314358	0.0804145	0.0733117	0.0616708	0.0734113	0.0397503	0.0278228	0.104276	0.0812376	0.0627487
172.6	0.059068	0.0541036	0.0524362	0.0882157	0.0760632	0.0590135	0.0540408	0.0362794	0.0223106	0.0666641	0.053639	0.0443552	0.0729691	0.047801	0.0315985	0.0806009	0.0735082	0.0620299	0.0733627	0.0399064	0.0281852	0.104038	0.0805808	0.0625087
172.8	0.0590879	0.0541169	0.0519321	0.0886594	0.0763077	0.0590312	0.0538014	0.0361607	0.0216741	0.066994	0.0540599	0.0444753	0.0730289	0.0483013	0.031817	0.0809923	0.073181	0.0620323	0.0736021	0.0400533	0.0287051	0.104139	0.0805045	0.0629305
173	0.0591447	0.0539688	0.0509382	0.0883561	0.076098	0.0590758	0.053382	0.036328	0.0213631	0.0671854	0.0539418	0.0448541	0.0732687	0.0488855	0.0320351	0.0804771	0.0727108	0.0621497	0.0736961	0.0402585	0.029216	0.104093	0.0800996	0.0624458
173.2	0.0597355	0.0542255	0.051093	0.0884276	0.0756087	0.0585798	0.0539437	0.0369208	0.0215268	0.067441	0.0538722	0.0451048	0.0736322	0.0490695	0.0321261	0.0802436	0.0725589	0.0621882	0.0742754	0.0409014	0.0297951	0.104131	0.080088	0.0625598
173.4	0.059824	0.0541613	0.050763	0.0885454	0.0752721	0.0585968	0.0541962	0.0373649	0.0218619	0.0674442	0.0535666	0.0451064	0.0733063	0.0493666	0.0321038	0.0807189	0.0729582	0.0627487	0.0746268	0.0411381	0.0301007	0.104368	0.0800079	0.0626499
173.6	0.0599073	0.0541633	0.0500722	0.0889175	0.0754265	0.0587328	0.0541961	0.0374432	0.0222384	0.0670623	0.0529673	0.044356	0.0735075	0.0495008	0.032107	0.0809361	0.073063	0.0629991	0.0749053	0.041192	0.0302546	0.104645	0.0804973	0.0625393
173.8	0.0598652	0.0544102	0.049779	0.0887891	0.0754152	0.0588871	0.0544798	0.0379878	0.0222938	0.067082	0.0524271	0.0439366	0.0738081	0.0498115	0.0318364	0.0803995	0.0724123	0.0625911	0.074968	0.0415689	0.0303763	0.104561	0.0802991	0.0616878
174	0.059919	0.0544683	0.0498061	0.0892617	0.075625	0.0592751	0.0544567	0.0383967	0.022395	0.0666047	0.0520007	0.0435173	0.0733084	0.0494716	0.0318889	0.0807722	0.0724126	0.0625892	0.0751404	0.0415357	0.03049	0.104628	0.0807897	0.0616502
174.2	0.0593937	0.0538455	0.0498823	0.0884038	0.0750617	0.0585242	0.0546517	0.0388553	0.0234684	0.0662273	0.0516009	0.0436181	0.0736267	0.0496798	0.0316513	0.0801669	0.0722491	0.0621539	0.0750154	0.0412133	0.0305296	0.105236	0.0811727	0.0619526
174.4	0.0593794	0.0536208	0.0496058	0.0882528	0.0751462	0.0582741	0.0552463	0.0391125	0.0241141	0.0657564	0.051291	0.043936	0.0735813	0.0497819	0.0317401	0.0808637	0.0728063	0.0622087	0.0749686	0.0416092	0.0304358	0.105613	0.0811358	0.062468
174.6	0.0593158	0.0534968	0.049713	0.088157	0.0751768	0.0574423	0.0553325	0.0392281	0.0241104	0.0655614	0.0513569	0.0442827	0.0735862	0.0498577	0.0318319	0.0811223	0.0733419	0.062319	0.075321	0.0420065	0.03083	0.106588	0.0813541	0.0631507
174.8	0.0598252	0.0536783	0.0499207	0.0884404	0.074733	0.0570823	0.0555351	0.039363	0.0244713	0.065574	0.0514227	0.0441132	0.0732649	0.0491301	0.0311777	0.0819549	0.073892	0.0628595	0.0759592	0.0422403	0.031351	0.106797	0.0812806	0.0632991
175	0.0594357	0.0534849	0.0495411	0.0886117	0.07487	0.0572435	0.0545449	0.0381328	0.0242022	0.065588	0.0517368	0.0443668	0.0730307	0.0490682	0.0311256	0.081781	0.0744034	0.0627255	0.0758658	0.0424098	0.0311531	0.106594	0.0810981	0.0628195
175.2	0.0594619	0.0531853	0.0490404	0.089038	0.0750819	0.0575161	0.054232	0.0380987	0.0241402	0.0647214	0.0513338	0.0439059	0.0720376	0.0482451	0.0306469	0.081856	0.0740126	0.062518	0.0755892	0.0423526	0.0310756	0.106618	0.0806428	0.0626644
175.4	0.0596455	0.0533402	0.048844	0.0884312	0.0746399	0.0575504	0.0543476	0.0375858	0.0241863	0.0649741	0.0523419	0.0440916	0.0718542	0.0482906	0.0305018	0.0818486	0.0741335	0.0622724	0.0755744	0.0423186	0.0308659	0.10669	0.0807619	0.0626424
175.6	0.0597599	0.0531131	0.0491355	0.088314	0.0743004	0.0577876	0.0539077	0.0368356	0.0240139	0.064889	0.0526563	0.0437558	0.0720522	0.0483146	0.0307287	0.0814118	0.0739388	0.0615875	0.075375	0.0425383	0.0308033	0.106285	0.0807029	0.0627156
175.8	0.0598758	0.0531414	0.0500824	0.0883122	0.0743126	0.0581575	0.0540792	0.0370555	0.0241109	0.0653067	0.0535498	0.044333	0.0723824	0.0481818	0.030353	0.0813306	0.0739664	0.0618101	0.074953	0.0426359	0.0306988	0.105501	0.080633	0.0624584
176	0.0595125	0.0529172	0.0495939	0.0882867	0.0746721	0.0582057	0.0540858	0.0372149	0.0245061	0.0655035	0.0537311	0.0445433	0.0725442	0.0482769	0.0306893	0.081073	0.0740431	0.0618916	0.0753393	0.0430482	0.0310279	0.106202	0.0803893	0.0625506
176.2	0.0601134	0.0536056	0.0501138	0.0887646	0.0749167	0.058289	0.054363	0.037833	0.0246052	0.065434	0.0541309	0.0444765	0.0724199	0.0481152	0.0307049	0.0804128	0.0735894	0.0616416	0.0753808	0.0434985	0.0315287	0.105748	0.0804961	0.0626095
176.4	0.0602368	0.0540554	0.0508355	0.0889684	0.0756866	0.0587839	0.055296	0.0387424	0.0258519	0.0653153	0.0539846	0.0448596	0.0725549	0.0481619	0.0310301	0.0794491	0.0730092	0.0606688	0.0752849	0.0439326	0.0317589	0.105752	0.080322	0.0633767
176.6	0.0602025	0.0544414	0.0507576	0.0887885	0.0753788	0.0588007	0.0547625	0.0388747	0.0255371	0.0655712	0.0540844	0.0454329	0.073073	0.0485075	0.0316837	0.0793777	0.0728057	0.0604534	0.0750668	0.0442559	0.0318573	0.104915	0.0801039	0.0635339
176.8	0.0599312	0.0538516	0.0504511	0.0886674	0.0755744	0.0592311	0.0545571	0.0383561	0.0256955	0.0661533	0.0543187	0.0452781	0.0737699	0.0486737	0.0315235	0.0788684	0.0722796	0.0601762	0.0756612	0.0446775	0.0320078	0.105249	0.0802587	0.0635929
177	0.060596	0.0544902	0.0509859	0.0884709	0.0753483	0.0594955	0.0549937	0.0393872	0.02638	0.0665299	0.0539457	0.0458445	0.0744324	0.0484675	0.0317389	0.0784998	0.0720802	0.0603303	0.0755788	0.0451246	0.031935	0.105114	0.0799064	0.0631688
177.2	0.060818	0.0543731	0.0517401	0.0890904	0.0757197	0.0597333	0.0553125	0.0399123	0.0268684	0.0664193	0.0534411	0.0454873	0.0746347	0.0487576	0.0317788	0.0784095	0.071978	0.0601761	0.0755094	0.0450398	0.0317872	0.105499	0.080466	0.0637902
177.4	0.0606136	0.0544643	0.0515299	0.0894089	0.0762135	0.0604145	0.0554801	0.0396287	0.0265488	0.066743	0.0532794	0.0459515	0.0744697	0.0485174	0.0316031	0.0790268	0.0724058	0.0604386	0.0750011	0.0444444	0.0314509	0.105702	0.0804756	0.0636699
177.6	0.060852	0.0541514	0.0515193	0.0896829	0.0769209	0.0608624	0.055621	0.0399314	0.02696	0.0670993	0.0528856	0.0457216	0.0745197	0.0481635	0.0311611	0.079058	0.0723752	0.0604536	0.0747284	0.0444719	0.0312807	0.10594	0.0806904	0.0635644
177.8	0.0609113	0.0544852	0.0515463	0.0896915	0.0772126	0.0612203	0.055884	0.0405246	0.0273425	0.0673999	0.0527703	0.0458322	0.0744584	0.048567	0.0310667	0.0791142	0.0723822	0.0604031	0.0746065	0.0448764	0.0311363	0.105901	0.0806895	0.0634354
178	0.0610435	0.0543927	0.0519684	0.0899019	0.0776105	0.0611923	0.056166	0.0407418	0.0273099	0.0673971	0.0521196	0.0455152	0.0739901	0.048344	0.0311182	0.0794969	0.0728314	0.0605057	0.0744949	0.0448395	0.0309926	0.106408	0.081144	0.0644097
178.2	0.0608149	0.0539356	0.0516767	0.0892477	0.0778945	0.0609022	0.0563481	0.0407152	0.0274411	0.0673335	0.0515907	0.0455039	0.0739466	0.0485637	0.0310488	0.0800568	0.073331	0.0609355	0.0745849	0.0442121	0.0308443	0.106833	0.0812446	0.0645584
178.4	0.0607672	0.0536436	0.0510708	0.0898214	0.0786022	0.0613493	0.0560495	0.0402552	0.0266564	0.0672444	0.0516191	0.0455576	0.073337	0.0485391	0.0313238	0.0812265	0.0739572	0.0615629	0.074527	0.044221	0.0307443	0.106917	0.0809653	0.0645589
178.6	0.0603691	0.0533591	0.0510338	0.0898743	0.0787171	0.0610824	0.0559817	0.0399046	0.0260657	0.0671345	0.0512281	0.0453718	0.0728118	0.0479153	0.031395	0.0812912	0.0743014	0.0616404	0.0745303	0.0438104	0.0306144	0.107607	0.0807672	0.0644588
178.8	0.0605197	0.053303	0.0507864	0.089355	0.0780095	0.0604893	0.0558903	0.0399336	0.0259681	0.0672358	0.0518242	0.0454215	0.072271	0.0477363	0.0308679	0.0813649	0.0744476	0.0616201	0.0744607	0.0429403	0.0305069	0.107283	0.0804918	0.0637829
179	0.0600256	0.0530654	0.0507722	0.0895076	0.0775909	0.0601025	0.0555312	0.0392627	0.0252509	0.0670826	0.052076	0.0453089	0.0720002	0.0481436	0.0314556	0.0812526	0.0745375	0.0617207	0.0740459	0.0423876	0.0302004	0.107528	0.0805431	0.0640116
179.2	0.0597294	0.0527379	0.0507816	0.0892925	0.0773696	0.0595935	0.0557281	0.0388321	0.0244401	0.0668245	0.0522833	0.0457024	0.0718169	0.0485332	0.0319024	0.0816013	0.0747804	0.0620707	0.0729529	0.0416464	0.0301231	0.107319	0.0801809	0.0637219
179.4	0.0591626	0.0523957	0.0503163	0.0892022	0.0773017	0.0595346	0.0565835	0.0388546	0.0244515	0.0669083	0.0534357	0.0460229	0.0722531	0.0490206	0.0322965	0.0817337	0.0752174	0.0622211	0.0729304	0.041227	0.0296558	0.107348	0.0801164	0.0632574
179.6	0.0588143	0.052116	0.0499944	0.0890265	0.0769702	0.0591316	0.0567507	0.0392303	0.024474	0.0668454	0.0537518	0.0461412	0.0729915	0.0492459	0.0326633	0.0817382	0.0749636	0.0623406	0.0722714	0.0408584	0.0293974	0.106838	0.0797915	0.0634099
179.8	0.0585993	0.0520717	0.0495345	0.08875	0.0772054	0.0588228	0.0571023	0.0399158	0.0245608	0.0670391	0.0542492	0.0468935	0.0732238	0.0492937	0.0328662	0.0815655	0.0752486	0.0629489	0.0721761	0.0404985	0.02926	0.106646	0.0801679	0.0632615
180	0.0586994	0.0521258	0.0494001	0.0893028	0.0774511	0.058868	0.0573578	0.040006	0.0248774	0.0670883	0.0548577	0.0469081	0.0728166	0.0490543	0.0327995	0.0810436	0.0747032	0.0624222	0.0723076	0.0404493	0.0294138	0.10787	0.0806441	0.0635905
180.2	0.0588234	0.0519521	0.0490807	0.0898154	0.0773642	0.0589166	0.0575857	0.0403077	0.0255029	0.0663998	0.0547458	0.0467434	0.0731253	0.0495479	0.0333633	0.0807984	0.0746551	0.0621838	0.0721731	0.0404195	0.0294139	0.107492	0.0806083	0.0637119
180.4	0.0583659	0.0514565	0.0485104	0.0896019	0.0777194	0.0590217	0.0580056	0.0405833	0.0265155	0.0665044	0.05484	0.0468187	0.0731614	0.0496301	0.0330042	0.0807024	0.0742827	0.0616388	0.0725786	0.0402685	0.0295267	0.107243	0.0804104	0.0637148
180.6	0.0577133	0.0513673	0.0479275	0.0896807	0.0772064	0.0588222	0.0579644	0.0406838	0.0266128	0.0665388	0.0546509	0.0464899	0.0735536	0.0500402	0.0330193	0.0804811	0.074212	0.0614222	0.0722566	0.0398656	0.0290891	0.106934	0.0802649	0.0629783
180.8	0.0578366	0.05072	0.0479876	0.0895927	0.0772186	0.0589446	0.0581387	0.0406302	0.0270002	0.0663718	0.0547258	0.0460089	0.0738129	0.0495104	0.0325445	0.0800137	0.0740091	0.0610692	0.0729039	0.0406595	0.0294648	0.107342	0.080372	0.062883
181	0.0584554	0.0510524	0.0484873	0.0891827	0.0770225	0.0587421	0.0582138	0.0405862	0.0269271	0.0664512	0.0545711	0.0457989	0.0742646	0.0495922	0.0324231	0.0798285	0.0738303	0.0609982	0.0730371	0.0411536	0.0294822	0.107434	0.080331	0.062639
181.2	0.0577315	0.0507669	0.0478901	0.0896026	0.0775843	0.0588493	0.0578943	0.0404179	0.0268427	0.0663458	0.0541368	0.0450587	0.074279	0.0499604	0.0320678	0.0792646	0.0733455	0.0606656	0.0738472	0.041663	0.029787	0.107269	0.0808192	0.0628857
181.4	0.0582909	0.051118	0.0481101	0.0898307	0.0777399	0.0592232	0.0575639	0.0400941	0.0267487	0.0667436	0.0540057	0.0452642	0.0739366	0.0494443	0.0313123	0.0787614	0.0729841	0.0605505	0.0742552	0.0418625	0.0302936	0.10701	0.0801934	0.0623536
181.6	0.0587313	0.0512856	0.0478258	0.0896833	0.0777341	0.059735	0.0576802	0.0406651	0.0275995	0.066894	0.0537015	0.0446831	0.073787	0.0493689	0.0306959	0.0783028	0.0721631	0.0603499	0.0745564	0.0425928	0.03051	0.106444	0.0799502	0.0622337
181.8	0.0588165	0.0517608	0.0477892	0.0895677	0.0774276	0.0597395	0.0569321	0.0406262	0.0271954	0.0668419	0.0530086	0.0443234	0.0739036	0.0497233	0.0307698	0.0781277	0.0720529	0.0601358	0.0750806	0.0434069	0.0314457	0.106383	0.0797181	0.0619794
182	0.0590118	0.051779	0.0478925	0.0896414	0.0776083	0.0597177	0.0563346	0.040086	0.0263803	0.0667399	0.0528042	0.0440801	0.0736918	0.0492483	0.0304191	0.0778027	0.0717124	0.0598678	0.0756026	0.0435648	0.031889	0.106785	0.0797003	0.0621273
182.2	0.0594082	0.0519262	0.0480346	0.0889366	0.077229	0.0598675	0.0558762	0.039804	0.0259948	0.0662149	0.052723	0.0440846	0.0736579	0.0488935	0.0300387	0.0779553	0.0718529	0.0597475	0.0759864	0.0436069	0.0322837	0.106628	0.0794087	0.0616648
182.4	0.0591873	0.0518516	0.0479393	0.0890167	0.0767771	0.0596032	0.0558486	0.0396653	0.0254235	0.0659244	0.0525103	0.0442598	0.0737383	0.0483666	0.0298196	0.0779767	0.0718804	0.0599005	0.0763874	0.0441539	0.0331806	0.107312	0.0796308	0.0619347
182.6	0.0592463	0.0523921	0.048993	0.089079	0.076419	0.059671	0.0553873	0.0396973	0.0249577	0.0650817	0.0521569	0.0442809	0.0738181	0.0478942	0.0292508	0.0779442	0.0719278	0.0599564	0.0763192	0.0442269	0.0334669	0.108024	0.0791968	0.0617142
182.8	0.0594605	0.0530266	0.0495456	0.0888683	0.075694	0.0595662	0.054904	0.0398888	0.0251751	0.0651999	0.052543	0.0446394	0.0740669	0.0480179	0.0290764	0.0783453	0.0712426	0.0596256	0.0757459	0.0433725	0.0332021	0.107821	0.0793887	0.0615947
183	0.0593583	0.0531761	0.0502251	0.0893735	0.075855	0.0601666	0.0548573	0.0396043	0.024308	0.0652169	0.0522965	0.0445531	0.0737743	0.0475397	0.0296071	0.078768	0.0714367	0.0600753	0.07533	0.0435024	0.0330048	0.107478	0.0794693	0.0617305
183.2	0.0592201	0.0531024	0.0507088	0.0891358	0.0764178	0.0604829	0.0545801	0.0388716	0.0241094	0.0648839	0.0529073	0.0452482	0.0739719	0.0477324	0.0296358	0.0792448	0.0721681	0.0606914	0.0748224	0.0428634	0.0323005	0.10696	0.0794404	0.0619076
183.4	0.0594294	0.0529489	0.0505725	0.0888728	0.0765678	0.0605562	0.054874	0.0390427	0.0240378	0.0648371	0.0532967	0.0450504	0.0740672	0.0477774	0.0297545	0.079921	0.0723602	0.0609715	0.0745992	0.042471	0.0316643	0.106687	0.0794912	0.0623997
183.6	0.0599559	0.0533169	0.0509891	0.0887144	0.0761783	0.0604177	0.0541666	0.0388013	0.0234914	0.0650135	0.0532701	0.0451193	0.0746135	0.0480008	0.0301148	0.0802923	0.0726415	0.0615701	0.0739874	0.0421369	0.0313037	0.106501	0.0795758	0.0630978
183.8	0.0602388	0.0531784	0.0510803	0.0886918	0.0764939	0.0607269	0.0542516	0.0387369	0.0234973	0.0652147	0.0533797	0.0452079	0.0738842	0.0479441	0.0300344	0.0798047	0.0727894	0.0617719	0.0737837	0.0419324	0.0305852	0.106833	0.0799297	0.0631561
184	0.0603114	0.0528996	0.0514643	0.0892103	0.0766721	0.0613926	0.0545584	0.0387224	0.0241785	0.0648062	0.05335	0.0445065	0.0738341	0.0483173	0.0303364	0.0802667	0.0731622	0.0620905	0.073703	0.0419054	0.0305011	0.107033	0.0799365	0.0632151
184.2	0.0600734	0.0524792	0.0507279	0.0886019	0.0767299	0.0610412	0.0547137	0.0388943	0.0246301	0.0645986	0.05286	0.0445	0.0743845	0.0488037	0.0307216	0.0807395	0.0735656	0.0620944	0.0731525	0.0415009	0.0300501	0.106449	0.0796863	0.0634008
184.4	0.0600334	0.0526056	0.0506396	0.0877039	0.0768	0.0608803	0.055796	0.0392916	0.0256	0.0653524	0.0529597	0.0447971	0.0742313	0.0488532	0.0305434	0.0807496	0.0736982	0.0620439	0.0727688	0.0411117	0.0296347	0.10615	0.0800542	0.0638898
184.6	0.0598092	0.0527176	0.0505795	0.0876346	0.0763451	0.0605638	0.0559172	0.0390394	0.0257741	0.0655458	0.0527509	0.0444294	0.0746762	0.0489989	0.030842	0.0806116	0.0738036	0.0620914	0.0727043	0.0409375	0.0293502	0.105746	0.0799558	0.0633674
184.8	0.0597001	0.0523127	0.0499044	0.0873011	0.0763744	0.0607555	0.0555502	0.0385125	0.0253985	0.0656412	0.0526403	0.0444086	0.0749497	0.0490762	0.0311816	0.0808645	0.0738946	0.0626402	0.0728167	0.0407638	0.0294587	0.105382	0.0798467	0.063316
185	0.0595013	0.0522406	0.0493105	0.0872748	0.0767984	0.0606551	0.0559613	0.0380514	0.0252187	0.0654545	0.0518086	0.0437979	0.0755608	0.0497335	0.0314876	0.0803056	0.0736745	0.0626318	0.0728646	0.0403504	0.0289373	0.104866	0.0794893	0.0629214
185.2	0.0589066	0.0519996	0.0480429	0.0880821	0.077276	0.061276	0.0565162	0.0386353	0.0259072	0.0655074	0.0516707	0.0434912	0.0752219	0.0496282	0.0312972	0.0793157	0.0730963	0.0623584	0.0728467	0.0403425	0.0289166	0.104393	0.0793033	0.0627602
185.4	0.0596086	0.0518694	0.0479566	0.0884282	0.0769217	0.0614275	0.0567992	0.0384751	0.0261363	0.0655163	0.0514716	0.0429555	0.0750954	0.0494718	0.0306601	0.079186	0.0723925	0.0623622	0.0727601	0.0403439	0.0289236	0.104076	0.0786098	0.0621343
185.6	0.0597979	0.051685	0.0471166	0.0879271	0.0763393	0.0609113	0.056621	0.038253	0.0259229	0.0656534	0.0514774	0.0425297	0.0752735	0.0496947	0.0306409	0.0791887	0.0726774	0.0624801	0.0727514	0.0405594	0.0289135	0.103559	0.0782033	0.0620322
185.8	0.0595706	0.0513166	0.0466207	0.0881446	0.0760997	0.0603121	0.0559848	0.0383225	0.0256581	0.0657944	0.0517282	0.0425327	0.0748003	0.0498967	0.0306829	0.0786097	0.0727767	0.0620355	0.0731317	0.0410541	0.0293453	0.103958	0.0781229	0.0618589
186	0.0593249	0.05125	0.0459705	0.0881244	0.0760093	0.0601245	0.0555545	0.0379715	0.0250516	0.0657463	0.0518666	0.0427446	0.0748639	0.0495312	0.0298847	0.0781966	0.0722701	0.0619347	0.0730473	0.0412248	0.0292028	0.104197	0.078314	0.0619944
186.2	0.0595533	0.0512704	0.0455894	0.0876887	0.0754192	0.0598396	0.0556246	0.0384822	0.0252827	0.0652214	0.0513865	0.0427038	0.0748691	0.0494626	0.0295033	0.0785822	0.0726375	0.0617941	0.0729938	0.041873	0.0293254	0.103882	0.0780391	0.0615824
186.4	0.0591678	0.051287	0.0454485	0.0876235	0.0751471	0.0596481	0.0551592	0.0381128	0.0247612	0.0650805	0.0512978	0.0430122	0.0747474	0.0495557	0.0296331	0.0793843	0.0728896	0.0620158	0.0733522	0.0421534	0.0295764	0.104446	0.0784131	0.0616899
186.6	0.0593729	0.0518445	0.0458219	0.0876413	0.0749105	0.0599469	0.0549539	0.0380972	0.0250922	0.0650754	0.0511687	0.0431024	0.0744611	0.0493011	0.0292664	0.0799907	0.0728533	0.0621809	0.0729068	0.0419553	0.0290788	0.10481	0.0779552	0.0610343
186.8	0.059992	0.0522796	0.0464077	0.0874613	0.0748372	0.0600038	0.0550835	0.0383044	0.0255501	0.065378	0.051405	0.0434162	0.074248	0.0491034	0.0298395	0.0805179	0.0730949	0.0619337	0.0729385	0.0423381	0.0289989	0.104921	0.0787992	0.0613312
187	0.0594321	0.051729	0.0461586	0.0875831	0.0748385	0.0599455	0.0548491	0.0381539	0.0249337	0.0650078	0.0520224	0.0438162	0.0737148	0.0492043	0.0298842	0.0804088	0.0737196	0.0618535	0.073098	0.0426152	0.0286533	0.105197	0.0792868	0.0618389
187.2	0.059217	0.0516497	0.0463931	0.0879406	0.0748126	0.0600074	0.0545954	0.0379853	0.0250344	0.0642884	0.0523423	0.0441943	0.0735717	0.0493619	0.029979	0.0811121	0.0746577	0.0621862	0.0729232	0.0417896	0.0279071	0.105817	0.0798816	0.0626368
187.4	0.0594667	0.0518197	0.0465677	0.0881298	0.0751865	0.0603074	0.0549143	0.0381307	0.0251303	0.0643792	0.0524309	0.0442647	0.0732681	0.0492724	0.0298824	0.081387	0.0742883	0.062126	0.0727444	0.0414748	0.0277881	0.106198	0.0799483	0.0627056
187.6	0.059603	0.0520883	0.0470694	0.0882171	0.0752843	0.0606538	0.0543225	0.0379354	0.0245569	0.0644006	0.0516464	0.0440871	0.0730052	0.0490568	0.0300086	0.0814677	0.0744403	0.0621728	0.0730823	0.0418502	0.0278367	0.106847	0.0802296	0.0630303
187.8	0.0598168	0.0523612	0.0473687	0.0883139	0.0757009	0.060783	0.0549909	0.0378788	0.0249648	0.0648794	0.0521672	0.0444927	0.0725779	0.0491884	0.0306614	0.0814403	0.0744082	0.0617298	0.0731945	0.0414294	0.0278771	0.107441	0.0803744	0.0634601
188	0.0599171	0.0525982	0.0476663	0.0883687	0.0761153	0.0604602	0.0553633	0.0383479	0.025427	0.0648128	0.0522681	0.0446531	0.0730219	0.0493755	0.0315683	0.0822057	0.0749773	0.0620997	0.0735627	0.0418228	0.0283955	0.107796	0.0807666	0.0638771
188.2	0.0600656	0.0531044	0.0478213	0.0878778	0.0761468	0.0598512	0.055705	0.0383811	0.0251777	0.0647699	0.0524017	0.0453983	0.0733556	0.048924	0.0315246	0.0823158	0.0750885	0.0620395	0.0735219	0.0414813	0.0285627	0.108249	0.081117	0.0644804
188.4	0.0600645	0.053522	0.0483968	0.0881862	0.0764051	0.0601104	0.0566019	0.0388474	0.0259729	0.0648702	0.052841	0.0455476	0.0734258	0.0488433	0.0320808	0.0822198	0.0754224	0.0621865	0.0735086	0.0409114	0.0287507	0.10856	0.0819189	0.0647798
188.6	0.0598533	0.0537157	0.0484677	0.0887572	0.0765077	0.0602699	0.0560776	0.0382383	0.0254027	0.0653607	0.0530804	0.0457096	0.0740903	0.0484454	0.0326918	0.0822168	0.0748599	0.0620931	0.0743146	0.0408248	0.02941	0.108723	0.0818208	0.0647344
188.8	0.0600592	0.0538261	0.0486386	0.0891268	0.0771493	0.0608942	0.0561589	0.0382897	0.0247403	0.0655919	0.0530628	0.0458465	0.0738986	0.0476265	0.0328879	0.0819561	0.0749355	0.0622718	0.0743845	0.0412717	0.0300527	0.108826	0.0820545	0.0646131
189	0.0600111	0.053291	0.0487769	0.0893267	0.0776573	0.0605793	0.0558604	0.0378156	0.0247684	0.0652242	0.0529585	0.0452563	0.0742173	0.0471547	0.0324867	0.0812225	0.0742668	0.0620185	0.0747107	0.041541	0.0306337	0.108828	0.0825978	0.0649677
189.2	0.0598209	0.0526996	0.0486733	0.0897889	0.0775382	0.0603996	0.0554369	0.0377733	0.0249514	0.0653506	0.0531407	0.0445837	0.0738322	0.0465477	0.0323101	0.0813554	0.0742329	0.0624059	0.0754663	0.0420971	0.0310296	0.109339	0.0831578	0.0655
189.4	0.0596217	0.0522972	0.0489137	0.0900541	0.0775789	0.0602805	0.0555602	0.0375582	0.0248784	0.0653984	0.0530536	0.0440084	0.0743547	0.0464963	0.0322279	0.0816484	0.0743435	0.062771	0.0761297	0.042475	0.0314369	0.108516	0.083363	0.0657537
189.6	0.0596975	0.052202	0.0487206	0.0899948	0.0774853	0.0602637	0.0544663	0.0372049	0.0247916	0.0650241	0.0525734	0.0432373	0.0740678	0.0462861	0.0319995	0.0810128	0.0746751	0.0628935	0.0762078	0.0427722	0.0320435	0.107438	0.0829869	0.0656068
189.8	0.0587399	0.0514613	0.0481445	0.0905394	0.0776868	0.0605834	0.0543446	0.0376855	0.0247184	0.0651622	0.0524541	0.0428397	0.074068	0.0465015	0.0323467	0.0806754	0.0741083	0.0627331	0.0765983	0.0432054	0.0320821	0.107557	0.0831982	0.0655621
190	0.0583876	0.0511609	0.0479977	0.0903201	0.0775692	0.0606985	0.0536324	0.0374191	0.0243632	0.0648818	0.0518842	0.0420963	0.074855	0.0466573	0.0320096	0.0806286	0.0739426	0.0628093	0.0760521	0.0435837	0.032156	0.107565	0.0836753	0.0658681
190.2	0.0586597	0.0510516	0.0481371	0.0903015	0.0773719	0.0604744	0.0536697	0.0377905	0.0249465	0.0649854	0.051715	0.041724	0.074699	0.0471092	0.0323964	0.080774	0.0743275	0.0629093	0.0760695	0.0439586	0.0318666	0.107787	0.0836624	0.0653099
190.4	0.058513	0.0510784	0.047921	0.0897164	0.0769664	0.0603077	0.0535668	0.0375043	0.0249983	0.0652986	0.0517036	0.041716	0.0743852	0.0475228	0.0325751	0.080822	0.0742512	0.0630361	0.0762649	0.0440054	0.0319599	0.107959	0.0839445	0.065148
190.6	0.0587041	0.0512471	0.048091	0.0898194	0.0767046	0.0602558	0.0547394	0.0379978	0.025902	0.0658211	0.0517658	0.0417245	0.0742964	0.0475855	0.0323879	0.0806098	0.0742926	0.0635451	0.0757659	0.0436434	0.0312479	0.10775	0.0836728	0.0648481
190.8	0.0588138	0.0509518	0.0482786	0.0900925	0.0766806	0.0601499	0.0545508	0.0381529	0.0254703	0.0659574	0.0520422	0.0419406	0.0740478	0.0478399	0.0324928	0.080658	0.0744107	0.0631237	0.0753619	0.0433525	0.0308823	0.107661	0.0838146	0.064785
191	0.0579396	0.0506487	0.0475875	0.0903094	0.0766847	0.0600227	0.0541523	0.0379524	0.024999	0.065713	0.0519992	0.0421517	0.0738028	0.0479467	0.0320785	0.0806317	0.0740674	0.0627765	0.0749457	0.0429792	0.0305333	0.107883	0.0835366	0.065099
191.2	0.0583697	0.0512333	0.0479784	0.0900023	0.0769629	0.0600519	0.0544867	0.0378291	0.0250621	0.0656525	0.0516964	0.0419517	0.0734338	0.0478768	0.0320557	0.0812925	0.0735812	0.0629702	0.074691	0.0425342	0.0301912	0.108278	0.0831577	0.0650137
191.4	0.0589379	0.0518007	0.0479147	0.0892007	0.0769461	0.0598759	0.0549484	0.037511	0.0257669	0.0661488	0.0514684	0.0419711	0.0732572	0.0478961	0.0319717	0.0811602	0.0726582	0.0625416	0.0750677	0.0424016	0.0303012	0.108082	0.0827521	0.0646099
191.6	0.0593069	0.0520186	0.0480204	0.0885634	0.0765139	0.059508	0.054703	0.0370305	0.0253577	0.0663664	0.0513921	0.0422876	0.0729877	0.0480787	0.0321852	0.081005	0.0728387	0.0622221	0.0750092	0.0423526	0.0303725	0.108085	0.0827637	0.0644619
191.8	0.059569	0.0522296	0.0480108	0.0886746	0.0763559	0.0593073	0.0557534	0.0369574	0.0259065	0.06696	0.0521809	0.042954	0.073089	0.0480735	0.0321486	0.0811325	0.0733592	0.0618335	0.0753396	0.0422085	0.030586	0.10817	0.0822404	0.0643915
192	0.0597182	0.0521455	0.0474892	0.0880803	0.0760389	0.05858	0.0560333	0.0373824	0.0257793	0.0661963	0.0517667	0.0430294	0.0727625	0.0477114	0.0315949	0.0814409	0.0735257	0.0617153	0.0757528	0.0429399	0.0306295	0.107791	0.0822508	0.0637446
192.2	0.0595782	0.0520311	0.0477246	0.0878574	0.0759609	0.0589339	0.0566425	0.0373715	0.0254117	0.0659838	0.0520371	0.0433406	0.0727664	0.0475178	0.0307999	0.0807415	0.0730311	0.0611382	0.0758496	0.0424859	0.0305127	0.108324	0.0821723	0.0637332
192.4	0.0589949	0.0513053	0.0477451	0.0877665	0.0759061	0.0590183	0.056984	0.0373354	0.0252308	0.0662866	0.0522099	0.0436702	0.0728283	0.0472885	0.0307089	0.0808662	0.0732545	0.0605908	0.075413	0.0421666	0.030504	0.108304	0.0824809	0.0636352
192.6	0.0590303	0.0509397	0.0478406	0.0881437	0.0757321	0.0588748	0.0565986	0.0364748	0.0242628	0.0666272	0.0522045	0.04428	0.0729431	0.0467012	0.0303684	0.0808798	0.0726805	0.0603307	0.0758347	0.042979	0.0312346	0.108134	0.0823281	0.063421
192.8	0.0590142	0.05056	0.0478642	0.0877858	0.0757988	0.0583307	0.0567335	0.0365663	0.023944	0.0663164	0.0523054	0.044296	0.0728305	0.0459884	0.0300864	0.0805841	0.0729364	0.0603669	0.0757378	0.0430509	0.0316605	0.107369	0.0821861	0.0628405
193	0.0578984	0.0494078	0.0472098	0.0877092	0.0757873	0.0580928	0.0557942	0.0355552	0.0233364	0.065922	0.0523561	0.0443055	0.072972	0.0458243	0.0296353	0.0805741	0.073127	0.060443	0.0758054	0.0432619	0.0317502	0.106536	0.081579	0.0628284
193.2	0.0574531	0.0488615	0.0470267	0.0884416	0.0761132	0.0587966	0.0559137	0.0355931	0.0230416	0.0657361	0.0520095	0.0440095	0.0726815	0.0451493	0.0290523	0.0803899	0.0732552	0.0603909	0.0758006	0.0431959	0.0318735	0.105972	0.0808995	0.0624878
193.4	0.0563031	0.0482147	0.0464363	0.0888085	0.0762936	0.0593577	0.0560503	0.0359067	0.0232158	0.0658509	0.0524416	0.0439778	0.0732852	0.0450905	0.028957	0.0803666	0.073496	0.0605143	0.0755821	0.0436444	0.0319485	0.104882	0.0805982	0.0622413
193.6	0.0558665	0.0474763	0.0459155	0.0894868	0.0759756	0.0600256	0.0554461	0.0357595	0.0230066	0.065433	0.0526835	0.0435762	0.0728282	0.0449956	0.0285029	0.0798305	0.0729935	0.0600407	0.0749651	0.0432327	0.031991	0.104617	0.0801805	0.0616706
193.8	0.0553744	0.0468541	0.0456973	0.0900254	0.0759514	0.060343	0.0555209	0.0362423	0.0229448	0.0654974	0.0531006	0.0434956	0.0732417	0.0453788	0.0291495	0.0795403	0.072558	0.0598049	0.0747225	0.0431299	0.0316425	0.10576	0.080992	0.0622063
194	0.0556843	0.0467519	0.0460304	0.0904953	0.0758023	0.0600816	0.0552396	0.0360218	0.0229552	0.0655097	0.0534972	0.0434098	0.0738795	0.0459196	0.0297977	0.0796453	0.0727246	0.0601128	0.0736585	0.0427728	0.0313059	0.106071	0.081422	0.0625713
194.2	0.055933	0.046727	0.0458145	0.0910592	0.0756944	0.0601898	0.0554334	0.0363333	0.0234647	0.0660705	0.0536085	0.0439469	0.0738789	0.0467256	0.0308026	0.0796322	0.0723981	0.0603671	0.0738537	0.0428004	0.0311565	0.106286	0.0812624	0.0625668
194.4	0.0561632	0.0468387	0.0456113	0.090559	0.0754633	0.060391	0.0562693	0.0371443	0.0240673	0.066656	0.0537064	0.0443788	0.0738381	0.0470111	0.0314611	0.0793616	0.0727447	0.0604043	0.0736411	0.0425521	0.0311551	0.105735	0.0815614	0.0626706
194.6	0.0570639	0.0472016	0.0464009	0.0907167	0.0757238	0.0602235	0.0567135	0.0378144	0.0245481	0.0669071	0.0538737	0.0441969	0.0742769	0.0473311	0.0321727	0.0795436	0.0727273	0.06046	0.0729717	0.0419466	0.0302951	0.106356	0.0820282	0.0634064
194.8	0.0577558	0.0475251	0.0467578	0.091241	0.0763105	0.060848	0.0565963	0.0385617	0.0246498	0.0670148	0.0535658	0.0443016	0.0742366	0.0473624	0.0321038	0.0797734	0.0724019	0.0605542	0.0726298	0.0411623	0.0301366	0.106688	0.0821149	0.0634731
195	0.0581162	0.0483795	0.0464555	0.0909132	0.0764541	0.060907	0.0563544	0.038402	0.0249579	0.0667563	0.0531757	0.0440974	0.0745009	0.0475052	0.0327137	0.0798719	0.0723658	0.0605034	0.0728335	0.0412021	0.030314	0.107064	0.0820062	0.0642328
195.2	0.0589883	0.0492424	0.0464462	0.0902664	0.0761354	0.060892	0.0569841	0.0390267	0.0256845	0.0661477	0.0531235	0.0434631	0.0743239	0.0480804	0.0329859	0.0795867	0.0717944	0.0598706	0.0726042	0.0407303	0.0295755	0.107538	0.0820962	0.0641944
195.4	0.0600226	0.0501799	0.0466321	0.0901285	0.075874	0.0610553	0.057364	0.0395911	0.0266412	0.0663253	0.0530448	0.043649	0.0745255	0.0480896	0.032904	0.0795786	0.0722206	0.0594632	0.0729479	0.0406169	0.0290763	0.107398	0.0818967	0.0640521
195.6	0.0606505	0.0509116	0.0468177	0.0901743	0.0759324	0.0610721	0.0574156	0.0398465	0.0266624	0.0663008	0.0535385	0.0437768	0.074683	0.0484461	0.0327441	0.0796438	0.0726412	0.0591463	0.0734401	0.0411976	0.0291619	0.107601	0.0818663	0.0636899
195.8	0.0608524	0.0514036	0.0464557	0.0903271	0.075968	0.0612221	0.0576518	0.0398884	0.0267243	0.0661023	0.0532312	0.0434071	0.0747378	0.0488231	0.032684	0.0800678	0.0735628	0.0590463	0.0744227	0.0415552	0.0292503	0.108172	0.082066	0.0641664
196	0.0612498	0.0521638	0.0466975	0.0899939	0.0757847	0.0609534	0.0572594	0.0398145	0.0263189	0.0659411	0.0533757	0.0436223	0.0747174	0.0491109	0.0328239	0.0801817	0.0732531	0.0585789	0.0747787	0.0413629	0.0291128	0.108777	0.0825421	0.0643408
196.2	0.0609692	0.0515784	0.0466569	0.0900316	0.0756156	0.0608814	0.0576198	0.0400926	0.0265877	0.0657432	0.0533704	0.043688	0.0749365	0.0491532	0.0325888	0.0796418	0.0731248	0.0584129	0.075043	0.0413017	0.029451	0.109251	0.0827005	0.0646378
196.4	0.0604794	0.0514177	0.0461984	0.0900535	0.0757863	0.0607638	0.0578688	0.0402526	0.0264281	0.0657435	0.052977	0.04383	0.0744769	0.0489686	0.0322454	0.0799404	0.0735334	0.0583984	0.0749642	0.0410659	0.0292571	0.109218	0.0825216	0.0646746
196.6	0.0606829	0.0521483	0.0467271	0.0902702	0.0758519	0.060794	0.0574645	0.0397022	0.0260249	0.0653327	0.0525344	0.0438614	0.0745165	0.04912	0.0323454	0.0799283	0.0733037	0.0582268	0.0751194	0.0410535	0.0295724	0.108849	0.0825822	0.0644686
196.8	0.0603228	0.0522493	0.0465852	0.089751	0.075576	0.0601233	0.0573274	0.039731	0.0253262	0.0650735	0.0519623	0.0434216	0.074569	0.0490199	0.0327022	0.0801916	0.0733078	0.0582356	0.0751652	0.0413132	0.0297051	0.108523	0.0824684	0.0645462
197	0.0596139	0.0518866	0.0467871	0.0902884	0.0756562	0.0603607	0.0564844	0.0391815	0.0247047	0.0651132	0.0515107	0.0435687	0.0743531	0.0491926	0.0321177	0.0801792	0.0731486	0.0584601	0.0756468	0.041758	0.0302036	0.107792	0.0817771	0.0640324
197.2	0.0591084	0.0518202	0.0467237	0.0910503	0.0760391	0.0606988	0.055723	0.039012	0.0240149	0.0645296	0.0512419	0.0431125	0.0740068	0.0491288	0.0316594	0.0802139	0.0732377	0.0585597	0.0755467	0.0412912	0.0305112	0.107742	0.0818447	0.0637086
197.4	0.0585461	0.0520035	0.0468015	0.0912297	0.0763037	0.0602444	0.055377	0.0385651	0.023934	0.064305	0.0515944	0.0429145	0.0740542	0.0490318	0.0313085	0.0808375	0.073755	0.0590181	0.0758604	0.0418339	0.030865	0.107023	0.0815236	0.0632378
197.6	0.0582018	0.0513016	0.0468371	0.0917618	0.0766553	0.060812	0.0549567	0.0377084	0.0234383	0.0641882	0.0516524	0.042816	0.0734313	0.0491393	0.0309666	0.0808174	0.0735737	0.0587429	0.0758614	0.0414886	0.0310423	0.106758	0.0814382	0.0630732
197.8	0.0582586	0.051537	0.0471727	0.0913364	0.0764785	0.0599736	0.054596	0.0373129	0.0236661	0.0643135	0.0516749	0.0428224	0.0737755	0.0493561	0.0312991	0.0806769	0.0740439	0.0591413	0.0755987	0.0414624	0.0308948	0.107096	0.081844	0.0634684
198	0.0581482	0.0512575	0.0478125	0.0912223	0.0764078	0.05973	0.0544929	0.036884	0.0236362	0.0654427	0.0522964	0.0437825	0.073855	0.0492486	0.0313584	0.0808486	0.074053	0.0598339	0.0756344	0.0415831	0.0313477	0.107102	0.0823686	0.0640806
198.2	0.0578307	0.0506993	0.0475228	0.0907543	0.076352	0.0598873	0.0547522	0.03744	0.0240672	0.0656012	0.0522508	0.0439037	0.0740201	0.0490436	0.0314256	0.0807159	0.0741746	0.0602621	0.0764319	0.042047	0.0318925	0.106446	0.0818705	0.0639981
198.4	0.0580828	0.0509426	0.0482677	0.0903765	0.076807	0.0600008	0.0549624	0.0378008	0.0239867	0.0659371	0.0525137	0.0441623	0.0739279	0.0486193	0.0313238	0.0802518	0.0742119	0.0608554	0.0759913	0.0418824	0.0319408	0.106777	0.0824888	0.0639986
198.6	0.0586151	0.0510629	0.0488407	0.0904137	0.0775614	0.0602101	0.0550112	0.0380572	0.0237281	0.0659401	0.0525418	0.0441913	0.0739891	0.048255	0.0307696	0.0804113	0.0737549	0.0613863	0.0753826	0.0416722	0.0313662	0.107679	0.0826198	0.0644949
198.8	0.0578875	0.0508619	0.0484239	0.0909047	0.0780953	0.0610665	0.0547047	0.0377278	0.0232493	0.0661383	0.0523578	0.0443907	0.0739789	0.0476676	0.0299609	0.0797514	0.0734674	0.061506	0.0754219	0.0417101	0.031603	0.107111	0.0819726	0.0639304
199	0.05775	0.0511692	0.0482191	0.0907672	0.0782053	0.0612764	0.0543121	0.0376247	0.0229904	0.0659451	0.0524757	0.0442081	0.0742654	0.0474143	0.0297544	0.0791405	0.072914	0.0608909	0.0748392	0.0418511	0.0313983	0.107367	0.0813891	0.0638455
199.2	0.0579218	0.0512111	0.0483215	0.0909684	0.0786332	0.0614424	0.0549033	0.0384752	0.0235651	0.0661439	0.0529271	0.0441871	0.0740152	0.0472175	0.0295719	0.0791239	0.0727118	0.0605413	0.0742842	0.0421792	0.0311251	0.107466	0.0814273	0.0633429
199.4	0.0584246	0.0516721	0.048648	0.0907025	0.078686	0.0610813	0.0546849	0.0388609	0.0237539	0.0663406	0.0535138	0.0443233	0.074109	0.0468973	0.0292871	0.0791603	0.0727909	0.060818	0.0748252	0.0430854	0.0314354	0.107394	0.0809063	0.0630859
199.6	0.058723	0.0524535	0.0485385	0.0908679	0.0786445	0.0614932	0.0544036	0.038614	0.0236144	0.066146	0.0539016	0.0444555	0.0736786	0.0468411	0.0292637	0.0787778	0.0721085	0.0608622	0.075037	0.0433847	0.0316702	0.107764	0.0812287	0.0629119
199.8	0.0589704	0.0523636	0.0484721	0.091046	0.0782505	0.0614461	0.0539748	0.0385274	0.0235927	0.06664	0.0541155	0.0450123	0.0732557	0.0460877	0.0289038	0.078061	0.0717411	0.0608901	0.0744289	0.0431499	0.0309345	0.107962	0.0813393	0.0632812
200	0.0588723	0.0523107	0.0479235	0.0908101	0.0776709	0.060984	0.0541181	0.0385518	0.0236138	0.067342	0.054648	0.0456346	0.0734415	0.0460363	0.0290553	0.0779181	0.0711663	0.060893	0.0744014	0.0430742	0.0308327	0.108841	0.0813641	0.063761
200.2	0.0584586	0.0516313	0.0471922	0.0907856	0.0776989	0.0609017	0.0545223	0.0390328	0.024069	0.0668539	0.0543579	0.0455907	0.0729504	0.0460116	0.028659	0.0778266	0.0711988	0.0609921	0.0735966	0.0426889	0.0305595	0.108091	0.0804422	0.0628181
200.4	0.0583593	0.05199	0.046971	0.0905901	0.0776044	0.0609026	0.0546897	0.0391324	0.0243164	0.0665905	0.0541112	0.0460569	0.0729213	0.0465374	0.0285041	0.0780034	0.0711593	0.0610798	0.0736368	0.0426216	0.0304227	0.108445	0.0804065	0.0629512
200.6	0.0584124	0.0518922	0.0473175	0.090602	0.0764971	0.0602942	0.054204	0.0386886	0.0240002	0.0659247	0.0535223	0.0455157	0.0728336	0.0465506	0.0290664	0.0783217	0.071051	0.0608044	0.0734957	0.0422973	0.0305473	0.10796	0.0806647	0.0630258
200.8	0.0581373	0.0516826	0.0469845	0.090254	0.0755278	0.0590199	0.0543584	0.0391035	0.0241073	0.0657123	0.0530189	0.0451448	0.0727378	0.0469117	0.0291803	0.0781361	0.0704759	0.0604911	0.0740048	0.0423483	0.0301994	0.107317	0.0803732	0.0624665
201	0.0576118	0.0511835	0.0467756	0.0906954	0.0751517	0.0588826	0.0539074	0.0390672	0.0242721	0.0658718	0.0535766	0.045254	0.0727948	0.0476904	0.0295825	0.0780651	0.0707094	0.0606075	0.0743095	0.0420461	0.0301825	0.106437	0.0798561	0.0614181
201.2	0.0569904	0.050929	0.0462752	0.0914069	0.0757742	0.0589403	0.0535337	0.0387252	0.0240282	0.0657429	0.053323	0.0447313	0.0722862	0.0475959	0.0291379	0.0783125	0.0714645	0.0603485	0.0744259	0.0420022	0.0299485	0.106187	0.0795819	0.0609865
201.4	0.0573306	0.0508027	0.0466742	0.0906835	0.0756798	0.0580072	0.0540467	0.0386256	0.0249383	0.0659225	0.0533038	0.0445448	0.0727407	0.0481731	0.0295539	0.0788613	0.0715857	0.0603093	0.0747689	0.0417645	0.0299721	0.105438	0.0794601	0.0609219
201.6	0.0567758	0.0499284	0.0465437	0.0901112	0.0756208	0.0574912	0.0542521	0.0384992	0.0253551	0.0665526	0.0534386	0.0446813	0.0725445	0.0485315	0.0299673	0.0791601	0.0718062	0.0599509	0.0750986	0.0414689	0.0298423	0.105667	0.080041	0.0617034
201.8	0.0568841	0.0500927	0.0465489	0.0894563	0.0749447	0.0563716	0.0545318	0.0380382	0.0257572	0.0669341	0.0536165	0.0447328	0.0728984	0.0485179	0.030025	0.0789316	0.0724161	0.0598505	0.074815	0.0410878	0.0295735	0.105609	0.0803249	0.062107
202	0.0571694	0.0498768	0.0470332	0.0893989	0.0750318	0.0564831	0.0544721	0.0379499	0.0254286	0.0669871	0.053945	0.0448555	0.0729079	0.0482003	0.0303078	0.0793595	0.0723753	0.0599596	0.074886	0.0408936	0.030041	0.105398	0.0806415	0.0629615
202.2	0.0573689	0.0498394	0.0466889	0.0897462	0.0753754	0.0566722	0.0553511	0.038127	0.0254311	0.0660768	0.0535737	0.044398	0.0727569	0.0481932	0.0305964	0.079544	0.0727462	0.0596585	0.0745116	0.0403938	0.0292416	0.105364	0.0801441	0.0631001
202.4	0.0577627	0.0499417	0.0469645	0.089486	0.0754041	0.0570463	0.0549688	0.0374889	0.0248577	0.0667522	0.0537383	0.0444745	0.0724981	0.0481759	0.030454	0.0795852	0.0724288	0.0593839	0.0742347	0.0403919	0.0293035	0.106324	0.0807233	0.0632148
202.6	0.0575164	0.0492322	0.0462967	0.0895028	0.0756746	0.0574062	0.0556164	0.0376144	0.0250893	0.0662406	0.0533394	0.0441187	0.0724093	0.0480507	0.0301347	0.0800369	0.0726111	0.0591396	0.0739897	0.0405664	0.02926	0.107048	0.0811612	0.0638193
202.8	0.0570095	0.0490576	0.0456345	0.0896298	0.0757794	0.0579454	0.0554234	0.0369842	0.0250124	0.0657953	0.052824	0.0433146	0.0723701	0.0479357	0.030094	0.0801158	0.0728335	0.0584853	0.0741212	0.0405561	0.0296251	0.106421	0.0810616	0.0642194
203	0.057283	0.0490451	0.0455096	0.0899156	0.0756933	0.05827	0.0556482	0.0371835	0.0256065	0.0658255	0.0529618	0.0430598	0.0722496	0.0481644	0.0301633	0.0805816	0.0729797	0.0587505	0.0739551	0.0400816	0.0294887	0.107637	0.0815464	0.0647913
203.2	0.0571709	0.0490247	0.0452819	0.0895523	0.075623	0.0582025	0.0561804	0.0378682	0.0262339	0.0655249	0.0531787	0.0426415	0.0717483	0.0479314	0.0302299	0.080813	0.0728729	0.0589921	0.0745668	0.0407148	0.0302786	0.108223	0.0819166	0.0646132
203.4	0.0572913	0.0491729	0.0454342	0.0891399	0.0755407	0.058759	0.0558539	0.0376954	0.0258463	0.0652641	0.0526709	0.042341	0.0711125	0.0477472	0.0293728	0.0809663	0.0726631	0.0593295	0.0744282	0.0410619	0.030155	0.108321	0.0816026	0.0649329
203.6	0.0575315	0.0496267	0.0454536	0.0889951	0.0754503	0.059434	0.0560468	0.0376868	0.0259068	0.0652123	0.0522891	0.042259	0.070385	0.0471748	0.0288858	0.0809857	0.0722176	0.0596409	0.0740219	0.0408498	0.0299861	0.109344	0.0821041	0.0653537
203.8	0.0572013	0.0486726	0.0448811	0.0886407	0.0749677	0.0591931	0.0556326	0.0375241	0.0260876	0.0655508	0.0520499	0.0423286	0.0700806	0.0467233	0.0281945	0.0810256	0.0723087	0.0602542	0.0738812	0.0408272	0.0297027	0.109975	0.0819608	0.0658179
204	0.0571831	0.0485396	0.0444531	0.088291	0.0747224	0.0595089	0.0551183	0.0374105	0.0256753	0.0652887	0.0522574	0.0424026	0.0697885	0.0471958	0.0285017	0.0816738	0.0724946	0.060858	0.0739661	0.0406771	0.0301624	0.110591	0.0820035	0.0660555
204.2	0.0571502	0.0485391	0.0449566	0.0880653	0.0747833	0.0599275	0.0551926	0.0377887	0.0261349	0.0646563	0.0520148	0.0422406	0.0693832	0.0467339	0.0280417	0.081924	0.072363	0.0612888	0.0738277	0.0408352	0.0301102	0.110588	0.0818264	0.0658295
204.4	0.0571481	0.0483439	0.045119	0.087443	0.0736248	0.0594512	0.0548115	0.0380936	0.0259282	0.0642334	0.0517942	0.0424006	0.0693741	0.0464922	0.0279642	0.0820178	0.0725764	0.06159	0.0743724	0.0408734	0.0305469	0.111574	0.0825694	0.0668349
204.6	0.0567639	0.0483251	0.0451271	0.0876267	0.0731239	0.0593229	0.0545584	0.0380646	0.0258931	0.0644342	0.051944	0.0424463	0.0692332	0.0459175	0.0282405	0.081828	0.0722103	0.0617819	0.0741581	0.0405295	0.0299222	0.111142	0.0823597	0.0668936
204.8	0.0563598	0.0483673	0.0451355	0.0872908	0.0732892	0.0591276	0.0539267	0.0378287	0.0256369	0.0649697	0.0523362	0.0427438	0.0695549	0.0462707	0.0284829	0.0813303	0.072025	0.0616397	0.0748131	0.0410842	0.0299403	0.110504	0.0822955	0.0664049
205	0.0557888	0.0480548	0.0449248	0.0880896	0.073603	0.0598689	0.0533782	0.0377098	0.0250671	0.0653849	0.0525503	0.0428607	0.0698023	0.0461387	0.0293021	0.0811675	0.0721163	0.0618319	0.0748107	0.0415992	0.0301723	0.1102	0.0822589	0.0662524
205.2	0.0553342	0.0478417	0.0451194	0.0881545	0.0738966	0.0596344	0.0534841	0.0378887	0.0255209	0.0655222	0.0520995	0.0429018	0.0702101	0.0458818	0.0291807	0.0815545	0.0722403	0.0617694	0.0748666	0.0416727	0.0301062	0.110423	0.0826646	0.0665891
205.4	0.0557512	0.0479485	0.0452499	0.0872369	0.0735435	0.0589123	0.0538191	0.0379626	0.025765	0.0657375	0.0526732	0.0434069	0.0705931	0.0458148	0.0298421	0.0815558	0.072325	0.0619106	0.0747707	0.04154	0.0300874	0.109866	0.082943	0.0672091
205.6	0.0553358	0.0477962	0.0445036	0.0875837	0.073749	0.0588971	0.0541866	0.0378672	0.0256185	0.0663728	0.0527096	0.0435678	0.0707005	0.0454015	0.0296217	0.0810489	0.07198	0.061109	0.074697	0.0418545	0.0300532	0.109877	0.0829946	0.0670873
205.8	0.0557475	0.0481611	0.0445786	0.087982	0.073805	0.0586219	0.054245	0.0378037	0.0253639	0.0660807	0.0531084	0.0436276	0.0711044	0.045302	0.0299991	0.0807425	0.0719179	0.0613321	0.0743012	0.042268	0.0298236	0.109358	0.0826255	0.0668966
206	0.0563232	0.0485011	0.0448554	0.088416	0.0744186	0.0587733	0.0543345	0.0378429	0.0249598	0.0659356	0.0537516	0.0441743	0.0712812	0.0454376	0.0303264	0.0810363	0.0719239	0.0615307	0.0740062	0.0422317	0.0297274	0.109454	0.082709	0.0666921
206.2	0.0566834	0.0482308	0.0444729	0.0889654	0.0748199	0.059161	0.0552628	0.0380034	0.0254045	0.0663533	0.0537545	0.0442787	0.0708585	0.0455684	0.0303259	0.0811301	0.0720357	0.0613404	0.0744982	0.0425016	0.0295415	0.10911	0.0823868	0.0661081
206.4	0.0572242	0.0481847	0.0446212	0.0888928	0.0748676	0.0594233	0.0549338	0.037334	0.0250062	0.0667606	0.05413	0.0446186	0.0713776	0.0462523	0.0307815	0.0812285	0.0722963	0.0611669	0.0749042	0.0429198	0.0300404	0.108835	0.0822494	0.065751
206.6	0.0581265	0.048874	0.0450174	0.08939	0.0753769	0.0593791	0.0556977	0.0374929	0.0253255	0.0665131	0.053813	0.0443314	0.0718195	0.0469597	0.0303415	0.081517	0.0729665	0.0611909	0.0749817	0.0431067	0.0305676	0.107785	0.0818914	0.0656558
206.8	0.0583926	0.0494712	0.045455	0.0892807	0.0753839	0.0596277	0.0560689	0.037608	0.0257034	0.0669961	0.0541444	0.0444006	0.0719767	0.0472956	0.0302002	0.0815456	0.0734905	0.0609956	0.0755719	0.0431081	0.0307305	0.106794	0.0814665	0.0651742
207	0.0585449	0.0495769	0.0458912	0.0891718	0.0750166	0.0594364	0.0565943	0.038028	0.0260177	0.0670145	0.0543774	0.0445068	0.0723924	0.0477813	0.0299373	0.0814659	0.0738539	0.0612842	0.0758887	0.0433009	0.0311254	0.107184	0.0811528	0.0645465
207.2	0.0588887	0.0502421	0.0464105	0.0884787	0.0748781	0.0592359	0.0569949	0.0384797	0.0262703	0.0671722	0.0545519	0.044389	0.0724101	0.0478292	0.02957	0.0814526	0.0738052	0.0611317	0.0762042	0.0435456	0.0315285	0.106521	0.0806059	0.0639826
207.4	0.059778	0.0508432	0.0470085	0.08815	0.0747743	0.0592993	0.0570372	0.0383097	0.0260916	0.0674667	0.0539495	0.0444114	0.072213	0.0476613	0.0292477	0.0819916	0.0741906	0.0610455	0.0753192	0.0432985	0.0311187	0.105731	0.0797363	0.0637143
207.6	0.0605618	0.0511825	0.0470225	0.0881495	0.0749111	0.0596663	0.0573081	0.0385901	0.0261213	0.0673138	0.0540111	0.044493	0.0719601	0.0473795	0.0296162	0.0815827	0.0740715	0.0608525	0.075628	0.0430957	0.0313107	0.106672	0.0800183	0.0636896
207.8	0.0608343	0.0513955	0.0470062	0.0883847	0.0748643	0.0598314	0.056836	0.0383499	0.0255591	0.0671448	0.0539824	0.0446037	0.071882	0.0475368	0.0294677	0.0818769	0.0745699	0.0615234	0.0756011	0.042935	0.0311235	0.106414	0.0798843	0.0635199
208	0.0614357	0.0521316	0.04723	0.0883159	0.0750089	0.0602834	0.0566835	0.0385978	0.0246392	0.0673005	0.0540121	0.0447469	0.0718132	0.0474974	0.0297566	0.0820923	0.0747242	0.061463	0.0753817	0.0429673	0.0309759	0.106241	0.0797797	0.0636666
208.2	0.0615691	0.0526689	0.047975	0.088527	0.0755211	0.0606274	0.0569157	0.0387758	0.0243979	0.0670095	0.0531671	0.0444375	0.07223	0.0470971	0.0299066	0.0819708	0.0748725	0.0612603	0.0754141	0.0428112	0.0306392	0.106359	0.0800577	0.0643604
208.4	0.0614422	0.0527904	0.0478539	0.0888977	0.0757212	0.0606078	0.05698	0.0392576	0.0242224	0.0672972	0.053252	0.0449414	0.072338	0.0468266	0.03051	0.0820648	0.0752237	0.0607626	0.0753282	0.0423861	0.0305483	0.10665	0.0803702	0.065045
208.6	0.0614949	0.0533119	0.047869	0.0893629	0.0760545	0.0608583	0.0571175	0.0393488	0.0248193	0.0673391	0.0533379	0.0449876	0.0725967	0.0465505	0.0306879	0.0818106	0.0750506	0.0608601	0.0752966	0.0424271	0.0303609	0.106124	0.0802013	0.0647075
208.8	0.06056	0.0528965	0.0475881	0.0896088	0.0761226	0.06077	0.0565827	0.0389688	0.0241386	0.0670662	0.0532905	0.0449108	0.0728033	0.0465281	0.0307987	0.0815895	0.0751577	0.0607441	0.0752437	0.0425918	0.0306954	0.10591	0.0803555	0.0645667
209	0.0600493	0.0523846	0.0470264	0.0900466	0.076281	0.0609978	0.0564523	0.0390927	0.0240965	0.0668865	0.0526221	0.0444889	0.0730351	0.0466788	0.0311026	0.0817507	0.0753175	0.060998	0.0750326	0.0423969	0.0303661	0.1066	0.0809048	0.0646313
209.2	0.0595865	0.0517847	0.0466357	0.0898372	0.0761704	0.0604398	0.0565708	0.0395129	0.0247329	0.0664501	0.0523189	0.0443585	0.0736081	0.0463519	0.0313862	0.0820465	0.0750853	0.0607264	0.074666	0.0416365	0.0295977	0.107089	0.0812071	0.0648139
209.4	0.0594986	0.0514329	0.0460293	0.0903718	0.0761334	0.0604584	0.0566727	0.0395057	0.0246938	0.0662679	0.0519921	0.0441788	0.0731933	0.0459785	0.0313568	0.0817708	0.0746696	0.0610631	0.0746926	0.0416553	0.0294028	0.10785	0.0816899	0.0654929
209.6	0.0590654	0.050816	0.0456103	0.0908184	0.0763907	0.0606053	0.0567322	0.0396276	0.0248837	0.066187	0.0515835	0.0435778	0.0736388	0.0462084	0.0317814	0.0815695	0.0738499	0.0610668	0.0748034	0.0420524	0.0293433	0.108499	0.0819807	0.0650335
209.8	0.0588242	0.0505302	0.0455275	0.0908475	0.0768588	0.0606038	0.0565774	0.0393382	0.0247128	0.0657395	0.0520827	0.0436203	0.0732381	0.046334	0.0318622	0.081745	0.0738365	0.0618702	0.0750016	0.0422993	0.0294681	0.109328	0.0821716	0.0651411
210	0.0588702	0.0498809	0.0453636	0.0908904	0.0768145	0.0607438	0.0564839	0.0395884	0.0248787	0.0657681	0.0522334	0.0434945	0.0731924	0.0465101	0.0315491	0.0823102	0.0738739	0.0619395	0.0751535	0.042243	0.0291077	0.109904	0.0829015	0.0656917
210.2	0.0588647	0.0495425	0.045025	0.0907472	0.0766431	0.0606031	0.0565022	0.0397999	0.0252469	0.0661693	0.0523325	0.0433003	0.0727051	0.0464343	0.0314097	0.0823063	0.0733994	0.0613778	0.0754963	0.0424088	0.0297973	0.110069	0.0832589	0.0658495
210.4	0.0592927	0.0496733	0.0452586	0.0908405	0.0768996	0.0608117	0.0559468	0.0391486	0.024583	0.0661293	0.0526195	0.0430975	0.0731476	0.0472064	0.0315829	0.082684	0.0737594	0.061537	0.075056	0.0421223	0.0299243	0.110395	0.0837703	0.0659661
210.6	0.0594762	0.0500222	0.0456186	0.09029	0.0769685	0.0601864	0.0560529	0.0395269	0.0250106	0.0665129	0.0527695	0.0429061	0.0734074	0.0476967	0.0311959	0.0832426	0.0739065	0.061763	0.0754536	0.0425159	0.030724	0.110082	0.0835709	0.0654517
210.8	0.0594456	0.0496401	0.0458581	0.0896865	0.076593	0.0599388	0.0562076	0.0397002	0.0253453	0.0660749	0.0532257	0.0426083	0.0728514	0.0472855	0.0308837	0.0834855	0.0744203	0.062275	0.0750847	0.0418875	0.030095	0.110863	0.0841966	0.0661577
211	0.0593847	0.0491729	0.0457728	0.0897217	0.0765095	0.0598409	0.0562318	0.0395374	0.0249063	0.0659385	0.0532168	0.0425025	0.0732057	0.0478892	0.0308537	0.0833228	0.0744477	0.0621398	0.0749905	0.0418959	0.0301309	0.11068	0.0837289	0.065716
211.2	0.0595316	0.0496173	0.0454494	0.0894294	0.0762613	0.0599305	0.0562366	0.0396241	0.0255047	0.0663608	0.0534174	0.0425037	0.073395	0.0480173	0.0311477	0.0833576	0.0744285	0.0621852	0.0745724	0.0412121	0.0298418	0.110442	0.0836132	0.065548
211.4	0.0596994	0.0498777	0.0455133	0.0894377	0.0765731	0.0606234	0.0558518	0.0396981	0.0251433	0.0658109	0.0530817	0.0423968	0.0736166	0.0477802	0.0315442	0.0835459	0.0743398	0.0623538	0.0742779	0.0409871	0.0299219	0.110087	0.0831873	0.0650753
211.6	0.0596487	0.0498043	0.0454297	0.0897977	0.0770188	0.0610347	0.0559029	0.0395287	0.0248311	0.0659554	0.0534469	0.0428875	0.0735799	0.048154	0.0319877	0.0833121	0.0748127	0.0626832	0.074647	0.0407532	0.0297885	0.109865	0.0828336	0.0645932
211.8	0.059522	0.0502304	0.0454422	0.0893948	0.0767254	0.0603998	0.0552972	0.0393554	0.0244408	0.0655275	0.0532767	0.0427221	0.0734151	0.048146	0.0316473	0.0832393	0.0747099	0.0628859	0.0743449	0.0402111	0.0298148	0.109292	0.0821246	0.06435
212	0.0593267	0.0503344	0.0449683	0.0894902	0.0770036	0.060529	0.0552092	0.0393815	0.0243941	0.0658822	0.0527648	0.043256	0.0736236	0.0483516	0.0317972	0.082737	0.0747018	0.0624617	0.0740352	0.0399457	0.0293656	0.108516	0.0814527	0.0640775
212.2	0.0590287	0.0507152	0.0452043	0.0904299	0.0779345	0.060997	0.0553931	0.0393328	0.0250311	0.0659904	0.0525799	0.0434307	0.0735455	0.0478386	0.0315661	0.0826829	0.0752676	0.062613	0.0737465	0.0391556	0.0289919	0.107561	0.0812859	0.0637514
212.4	0.0585315	0.0507953	0.045208	0.0908819	0.0782001	0.0606375	0.0560411	0.0393029	0.0258437	0.066206	0.0528192	0.0438154	0.073371	0.0478893	0.0314884	0.0828347	0.0760005	0.0629499	0.0737116	0.0388842	0.0289026	0.107575	0.0809509	0.063238
212.6	0.0584559	0.0504624	0.0455256	0.0905377	0.0775899	0.0598207	0.055657	0.038727	0.0261777	0.0655861	0.0524782	0.0436469	0.0737362	0.0477307	0.0313098	0.0822298	0.0758354	0.0630182	0.0734112	0.0384513	0.028797	0.106591	0.0796675	0.0621992
212.8	0.0576074	0.0501998	0.0453307	0.0907222	0.077651	0.0595575	0.0555181	0.0384175	0.0258736	0.0654929	0.0523062	0.044324	0.0737907	0.0474825	0.0310551	0.0819842	0.0759803	0.0631036	0.0730956	0.038235	0.0281624	0.106134	0.0788187	0.0613398
213	0.0577884	0.0499412	0.0453178	0.0905774	0.0778419	0.0598283	0.0558832	0.0381384	0.0259275	0.0657805	0.0519	0.0440129	0.0740813	0.0475383	0.0310562	0.081887	0.0763284	0.0630429	0.0735384	0.0383788	0.0280365	0.106366	0.0788175	0.0611668
213.2	0.0578633	0.0500516	0.0452642	0.0904943	0.0775842	0.0595609	0.056234	0.03848	0.0258083	0.0652054	0.0516278	0.0439312	0.074256	0.0470349	0.031316	0.0817566	0.0760431	0.0628234	0.0738392	0.0382598	0.027743	0.106079	0.0782092	0.0612416
213.4	0.0577486	0.0502862	0.0453081	0.0906317	0.0772924	0.0597747	0.0559627	0.0377085	0.0254313	0.0655379	0.0517005	0.04378	0.073654	0.0470149	0.0312884	0.0820602	0.0761634	0.0632588	0.0739924	0.0386374	0.0278026	0.106421	0.0782339	0.0616314
213.6	0.0574911	0.0502191	0.045223	0.0900141	0.0770754	0.0600632	0.0559136	0.0370826	0.0251908	0.0654595	0.0521981	0.0437664	0.0740361	0.0472411	0.031224	0.0818848	0.076025	0.0626735	0.0743668	0.0393564	0.0278752	0.10623	0.0779173	0.0616804
213.8	0.0570048	0.0501959	0.0450235	0.0900765	0.0766957	0.0596925	0.0565439	0.0373579	0.0253495	0.0654289	0.0524189	0.0437004	0.073664	0.0472225	0.0308205	0.0817975	0.0758509	0.0619304	0.074204	0.039103	0.0278064	0.106826	0.0782849	0.062065
214	0.0572589	0.0492054	0.0448521	0.0899264	0.0762173	0.0596691	0.0565683	0.0376976	0.0253089	0.065986	0.0531064	0.0440961	0.0734922	0.0469525	0.0309293	0.0822467	0.0753001	0.0615961	0.0746461	0.0397175	0.0277677	0.106634	0.078895	0.0627716
214.2	0.0572248	0.0492728	0.0444596	0.0897154	0.0761562	0.0592964	0.0561351	0.0370554	0.0244872	0.0666932	0.0539662	0.0444654	0.0732544	0.0469838	0.0312504	0.0825426	0.0751731	0.06118	0.0744799	0.0396673	0.028209	0.107116	0.0795726	0.0626948
214.4	0.0577781	0.0493711	0.0447576	0.0898962	0.0761987	0.0591944	0.0560986	0.0365872	0.0236942	0.0667659	0.0542403	0.0443235	0.0734679	0.0474732	0.0318195	0.0827578	0.0751995	0.0612053	0.0749146	0.0401853	0.0282171	0.10772	0.0801946	0.0629829
214.6	0.0578113	0.0490049	0.0446961	0.0895161	0.0760072	0.0589666	0.056208	0.0371915	0.0237213	0.0666082	0.0545558	0.0442063	0.0734916	0.0478237	0.0319879	0.0830267	0.0754551	0.0611765	0.0750634	0.0412552	0.0286027	0.107754	0.0803412	0.0631439
214.8	0.0579913	0.0485188	0.0448342	0.0893989	0.0758429	0.0592046	0.0559833	0.0372315	0.0233401	0.066036	0.0542839	0.043583	0.0731148	0.0476211	0.0317265	0.0830354	0.0754896	0.0612189	0.075171	0.041291	0.0285349	0.107765	0.0806964	0.0636891
215	0.05751	0.0482921	0.0446117	0.0896109	0.0757654	0.0595471	0.0551677	0.0368332	0.0224933	0.066251	0.0539167	0.0433257	0.073475	0.0481632	0.0318408	0.0829034	0.0751678	0.0611212	0.0756719	0.041871	0.0290963	0.107644	0.0805982	0.063004
215.2	0.0577884	0.0486158	0.0444492	0.0894412	0.07583	0.0599297	0.0546516	0.0369682	0.023249	0.065695	0.0535155	0.0428261	0.0735621	0.0482885	0.0323095	0.0828942	0.0747604	0.0609694	0.0758521	0.0419263	0.0291348	0.108243	0.0811799	0.0634852
215.4	0.058257	0.0489775	0.0448656	0.0895249	0.0763975	0.0602672	0.0540708	0.0371906	0.0227302	0.0653756	0.0532895	0.0427579	0.0736044	0.0479582	0.032208	0.0829425	0.0744405	0.0610817	0.0759935	0.0421825	0.0295565	0.108134	0.0809612	0.0636444
215.6	0.0584822	0.0490487	0.0447459	0.0895057	0.0763522	0.0600185	0.0544436	0.0375932	0.0232456	0.0659054	0.0533555	0.0427835	0.0734609	0.0481028	0.0320033	0.0827603	0.0743855	0.0617456	0.0764215	0.042188	0.0296322	0.108092	0.080487	0.063297
215.8	0.0587298	0.049643	0.0445191	0.0895808	0.0762563	0.0596552	0.0539881	0.0380527	0.0234944	0.0659157	0.0529631	0.0423945	0.0733363	0.0478785	0.031623	0.0819986	0.073662	0.0617781	0.0765469	0.0420786	0.0299396	0.108315	0.0803826	0.0637769
216	0.0583379	0.049388	0.0439131	0.0897624	0.0762039	0.0594106	0.0542489	0.0383741	0.0239221	0.0662415	0.0525822	0.0427225	0.0734811	0.0476183	0.0312372	0.0822529	0.0741923	0.0619364	0.0763793	0.0424925	0.0295236	0.107698	0.0803736	0.0638053
216.2	0.0583047	0.0496775	0.0440281	0.0900046	0.0762649	0.0592796	0.0544928	0.0387087	0.0246384	0.0663568	0.052136	0.0425803	0.0731407	0.0469094	0.0306342	0.0821912	0.0741143	0.0619084	0.0765835	0.0424687	0.0297261	0.107988	0.0800665	0.064108
216.4	0.058449	0.049501	0.0448465	0.0900921	0.0762898	0.0590645	0.0545822	0.0389394	0.0247188	0.0663355	0.0521735	0.0425954	0.0730904	0.0467896	0.0301483	0.0821586	0.0740421	0.0617114	0.0760738	0.0419551	0.0297049	0.108322	0.0796502	0.0641017
216.6	0.0585524	0.0493749	0.0449964	0.09	0.0759181	0.0590712	0.0544542	0.0391467	0.0250938	0.0661856	0.0519895	0.0424534	0.0730628	0.0461901	0.0298002	0.0825734	0.0738083	0.0619522	0.0757947	0.0416507	0.0292457	0.10738	0.0788512	0.0637213
216.8	0.0586892	0.0501739	0.0452161	0.0900837	0.0765143	0.0596579	0.0549468	0.0395875	0.0248428	0.0666103	0.0522821	0.0427079	0.0732073	0.046189	0.0294286	0.0829415	0.0744264	0.0625185	0.0756569	0.0411397	0.028996	0.106793	0.0785022	0.0631442
217	0.0593564	0.0508494	0.045514	0.0902589	0.0767994	0.0600233	0.0550082	0.0389714	0.0241708	0.067026	0.0524693	0.0422667	0.0732815	0.0463481	0.0297048	0.0831189	0.0748447	0.0627447	0.0761295	0.0412616	0.0294971	0.106902	0.0789726	0.0634884
217.2	0.0593546	0.0512755	0.0457346	0.0901036	0.0767231	0.0600191	0.054816	0.0384834	0.0236885	0.0670974	0.0523214	0.0419419	0.0731303	0.0464176	0.0297359	0.0834362	0.0751436	0.062854	0.0759823	0.0406954	0.0288223	0.106001	0.0785946	0.0634027
217.4	0.0591979	0.0513987	0.046111	0.0900354	0.0765762	0.0605511	0.0546915	0.0378844	0.0238385	0.0672583	0.0526542	0.0421529	0.0730548	0.0469711	0.0299128	0.0837855	0.0752098	0.0626785	0.0757334	0.0407875	0.0286748	0.105632	0.0785167	0.06315
217.6	0.0589284	0.0511991	0.0460147	0.090318	0.0765681	0.0609683	0.0549854	0.037402	0.0236852	0.0670853	0.0530928	0.042271	0.0732854	0.0473372	0.0298891	0.0836978	0.0749311	0.0622625	0.0756649	0.0405505	0.0284407	0.105946	0.0784116	0.0630693
217.8	0.0582698	0.0502102	0.0452925	0.0904492	0.0763888	0.0607386	0.0553957	0.037717	0.0238221	0.0673217	0.0536813	0.0426429	0.073252	0.047481	0.030188	0.0837451	0.0749024	0.0623126	0.0750992	0.0398025	0.0280085	0.105821	0.0786235	0.0627943
218	0.0581307	0.0492371	0.0453611	0.0900817	0.0763121	0.0608023	0.0552498	0.0371732	0.023339	0.0678886	0.0546503	0.0439443	0.0731365	0.0479012	0.0311451	0.0840154	0.0745504	0.0621587	0.0754044	0.0401151	0.0279121	0.105375	0.0790475	0.0630221
218.2	0.0580175	0.0492126	0.0452941	0.0901324	0.0768163	0.0608759	0.0553006	0.036833	0.0230186	0.0678864	0.0551416	0.0439511	0.0735864	0.0483238	0.0320536	0.0843022	0.0750592	0.0624728	0.07509	0.0397836	0.0277987	0.105423	0.0791715	0.0626399
218.4	0.0581362	0.0489938	0.0451175	0.0903729	0.0772206	0.0611969	0.0558037	0.0371304	0.023254	0.0677206	0.0549145	0.0438774	0.0741576	0.0491986	0.0326279	0.0844008	0.0750328	0.0625005	0.0751963	0.0403875	0.0278702	0.105431	0.0795625	0.0625676
218.6	0.0579888	0.0487148	0.0450024	0.0895575	0.0768537	0.0613673	0.0554919	0.0371348	0.0230258	0.0672245	0.0553254	0.0441211	0.0736946	0.0494553	0.0322504	0.0846424	0.0753859	0.0626892	0.0748772	0.0410327	0.0283633	0.104831	0.0795306	0.062495
218.8	0.0584672	0.0490929	0.0456302	0.0893228	0.0769109	0.0613357	0.0554536	0.0365613	0.0228585	0.0668595	0.055408	0.0442464	0.0737363	0.0496359	0.0327368	0.084115	0.0753759	0.0623416	0.0748012	0.0404108	0.0285298	0.10542	0.0795919	0.0625283
219	0.0587858	0.0498048	0.0459866	0.0893526	0.0770848	0.0609961	0.0546992	0.035945	0.0222956	0.0667642	0.0555035	0.0443504	0.0735718	0.0495997	0.0323497	0.0837773	0.0751184	0.0622282	0.0748465	0.0407318	0.0287806	0.106459	0.0801902	0.0630329
219.2	0.0593477	0.0499554	0.046023	0.0893942	0.0777023	0.0611831	0.0551282	0.036262	0.0229938	0.0669216	0.0558329	0.0447996	0.0738468	0.0496579	0.0324526	0.083662	0.0748657	0.0621147	0.0749363	0.041009	0.0293285	0.107166	0.0805041	0.0637822
219.4	0.0591972	0.0499393	0.0455854	0.0892928	0.0775238	0.0610332	0.0551369	0.0366432	0.0227544	0.0671305	0.0556666	0.0450662	0.0739004	0.0493694	0.0324497	0.0834386	0.0749038	0.062234	0.0746363	0.0413142	0.0296342	0.1073	0.0805891	0.0644456
219.6	0.0589385	0.0496298	0.0450579	0.0894519	0.0775433	0.0607095	0.0556438	0.0372035	0.0232108	0.0674039	0.0555294	0.0450895	0.0738812	0.0496694	0.032613	0.0828929	0.074709	0.0623528	0.0750432	0.0415781	0.0297359	0.10813	0.0808858	0.0647324
219.8	0.0590755	0.049795	0.0452454	0.0895635	0.0772309	0.0600456	0.0555081	0.0378401	0.0236056	0.0676699	0.0554541	0.045345	0.0738722	0.0496588	0.0324715	0.0824314	0.0743515	0.0617629	0.0749054	0.0420036	0.0297692	0.10856	0.081358	0.065514
220	0.0583879	0.0491777	0.0447829	0.0891069	0.0768599	0.0594699	0.0550309	0.0380361	0.0237387	0.0673796	0.0550206	0.0455172	0.073635	0.0493129	0.031918	0.0829306	0.0744744	0.0615995	0.0749078	0.0420952	0.0298757	0.108956	0.0822246	0.0661271
220.2	0.0582417	0.0494605	0.0449131	0.0895118	0.0769695	0.0596322	0.0553163	0.0388818	0.0244482	0.067161	0.054901	0.045259	0.0733164	0.0492334	0.0312036	0.0822908	0.074323	0.0611463	0.0751557	0.0419404	0.0303297	0.109552	0.0823318	0.0667234
220.4	0.0588718	0.0498533	0.0455889	0.0901944	0.0773758	0.0596503	0.0551006	0.0393319	0.0249013	0.0670844	0.0549058	0.0451795	0.0733104	0.0491485	0.03052	0.0826719	0.0746358	0.0612537	0.0745777	0.0413333	0.0302368	0.109471	0.0827258	0.0667695
220.6	0.059494	0.050621	0.045673	0.0903232	0.0773052	0.0594649	0.0552213	0.0396333	0.0255535	0.0671576	0.0544023	0.0444954	0.0733162	0.0491971	0.030583	0.0829225	0.0749693	0.0616228	0.0747265	0.0411483	0.0300502	0.108897	0.0827779	0.0664255
220.8	0.0602314	0.0515021	0.0462099	0.0908489	0.0780148	0.0597832	0.0550846	0.039629	0.025141	0.0676017	0.0541779	0.0443987	0.073435	0.0493946	0.0306072	0.0826937	0.0757431	0.0614949	0.075117	0.0410585	0.0302979	0.108724	0.0827178	0.0658792
221	0.0606158	0.0520996	0.046231	0.0913515	0.0779703	0.0599303	0.0547042	0.0391176	0.0250859	0.0677552	0.0541466	0.0442888	0.0727808	0.0490257	0.0303396	0.0828318	0.0759534	0.0616099	0.0751003	0.0410669	0.0299749	0.108883	0.0828211	0.0656464
221.2	0.0605454	0.0523711	0.0465302	0.0909794	0.0776028	0.0597648	0.0542712	0.0389739	0.0251752	0.0676458	0.0535524	0.0442631	0.0725003	0.0483416	0.0297037	0.0827364	0.0761453	0.0613541	0.0753652	0.0408047	0.0293666	0.107896	0.0827417	0.0653371
221.4	0.0605865	0.0526604	0.0468901	0.0909043	0.0771062	0.0597811	0.0540243	0.0390061	0.0255315	0.0672705	0.0530422	0.0440632	0.0722098	0.0483825	0.0296297	0.0827408	0.0759527	0.0615762	0.0754753	0.040982	0.0293561	0.10794	0.082875	0.0654377
221.6	0.0603347	0.0528501	0.0467292	0.0910321	0.0771737	0.0597761	0.0534838	0.0380858	0.0254678	0.0670583	0.0527248	0.0436933	0.0719232	0.0484928	0.0294325	0.0828902	0.0757871	0.0617511	0.075247	0.0404591	0.0285841	0.108415	0.082847	0.0654259
221.8	0.0603075	0.052798	0.0466998	0.0910099	0.0769746	0.0596242	0.0529556	0.0377021	0.0249606	0.0667376	0.0526385	0.043834	0.0719369	0.0484158	0.0295373	0.083047	0.0760485	0.0624511	0.0746831	0.039742	0.0277893	0.108097	0.0827876	0.0652003
222	0.0606039	0.0530866	0.0471735	0.0915009	0.0774917	0.060306	0.0527466	0.0374964	0.0248383	0.0666579	0.052002	0.0439169	0.0720396	0.0481171	0.0297524	0.0830602	0.0756259	0.062173	0.0749545	0.0397178	0.027576	0.107996	0.0826177	0.0644821
222.2	0.0605835	0.0530098	0.0469448	0.092033	0.0778	0.0610503	0.0522152	0.0370017	0.0244913	0.0664844	0.0518697	0.043167	0.0728818	0.0485647	0.0305592	0.0835797	0.0759106	0.062808	0.0744129	0.0391588	0.0275697	0.107442	0.0819347	0.0634901
222.4	0.0610858	0.0535159	0.0472351	0.0916325	0.0777183	0.0610277	0.0518343	0.0364989	0.0239914	0.0665712	0.0517247	0.0430424	0.0730026	0.0484979	0.030359	0.0836992	0.075523	0.0627668	0.074004	0.0394087	0.027386	0.107005	0.081726	0.0630667
222.6	0.0613777	0.0540192	0.0476735	0.0909047	0.0772557	0.0610079	0.0517003	0.0354861	0.0234298	0.0661216	0.0523539	0.0431223	0.073137	0.0482916	0.0303161	0.0833651	0.0755173	0.0622603	0.073659	0.0394583	0.0277125	0.106673	0.0814156	0.0628679
222.8	0.0612121	0.0541699	0.0473546	0.0906859	0.0773425	0.0608908	0.0514759	0.0346247	0.0228853	0.0657483	0.0520172	0.0428379	0.0734206	0.0478289	0.0306815	0.0830347	0.0751944	0.0619607	0.0733281	0.0390772	0.0277188	0.107436	0.0813707	0.0628484
223	0.0608646	0.0536739	0.0471615	0.0905578	0.0775475	0.0608832	0.0514428	0.0344153	0.0228484	0.0655891	0.0521222	0.0428286	0.0734749	0.0474704	0.0301024	0.0831604	0.0747666	0.0621288	0.0736679	0.0394627	0.0280159	0.107846	0.0813549	0.0630614
223.2	0.0601762	0.0524709	0.046668	0.090233	0.0775486	0.0608664	0.0523887	0.0348023	0.0237033	0.0658877	0.0522513	0.0432332	0.0743867	0.0475992	0.0306737	0.0828539	0.0745975	0.0623839	0.0735308	0.0396883	0.0281658	0.107606	0.0813322	0.0627728
223.4	0.059762	0.0517451	0.0465506	0.0900369	0.0772736	0.0609331	0.0519288	0.0345009	0.02322	0.0654729	0.0516033	0.0427763	0.0748902	0.0478364	0.0309388	0.0821377	0.0740881	0.0621649	0.0732791	0.0400443	0.0277916	0.108032	0.0815231	0.0630044
223.6	0.0595675	0.0514577	0.046545	0.0897625	0.0774187	0.060495	0.0528038	0.03505	0.0235469	0.0656693	0.0520768	0.042825	0.0751076	0.047954	0.0313071	0.0814656	0.0734849	0.0620184	0.0732819	0.0400343	0.0275568	0.107926	0.0815784	0.0627324
223.8	0.0591109	0.0511985	0.0464337	0.0895553	0.0769056	0.0601491	0.0529548	0.0353223	0.0238969	0.0655049	0.0522604	0.0424218	0.075421	0.047874	0.0315551	0.0815905	0.0733216	0.0619476	0.0731095	0.0403684	0.0276485	0.107647	0.081446	0.0626137
224	0.0586002	0.0509086	0.0462479	0.089137	0.0765505	0.0599024	0.0535236	0.035766	0.0240132	0.065253	0.0525831	0.0423949	0.0756412	0.0480008	0.0318622	0.0815859	0.0732491	0.0615507	0.0737629	0.0410647	0.0281903	0.107579	0.081954	0.0629618
224.2	0.0589472	0.0508206	0.0460772	0.0892668	0.0766281	0.0595602	0.0548207	0.036812	0.0252331	0.0650906	0.0529522	0.0419513	0.0759218	0.048603	0.0318092	0.0814837	0.0731025	0.0612647	0.0740246	0.0413016	0.0288196	0.108182	0.081806	0.0636234
224.4	0.0596247	0.0508545	0.0463733	0.0890357	0.0762852	0.059269	0.0556297	0.0372539	0.0257578	0.0656139	0.0531444	0.0421195	0.0767472	0.0490343	0.0325587	0.0816947	0.0733129	0.061314	0.0738209	0.0412804	0.0286456	0.107974	0.081878	0.0639433
224.6	0.0597736	0.0504843	0.0463144	0.0888904	0.0761643	0.0589463	0.0567639	0.0376987	0.0261446	0.0658594	0.0534779	0.0420443	0.0768303	0.0494568	0.032718	0.0818226	0.0739437	0.061336	0.0742223	0.0415312	0.0291415	0.107271	0.0812841	0.0636943
224.8	0.0596785	0.0505449	0.0462565	0.0887934	0.0757357	0.0591584	0.0572181	0.0379374	0.0259302	0.0664554	0.0537968	0.0427408	0.0765312	0.0496828	0.0323982	0.0817204	0.0742588	0.0611282	0.0746545	0.0418721	0.0291497	0.107124	0.0810376	0.0634719
225	0.059868	0.0511368	0.0464195	0.0888488	0.074917	0.0586435	0.057888	0.0384769	0.0263552	0.0660262	0.0539318	0.0428269	0.0760864	0.0492741	0.0321638	0.0820627	0.0742303	0.0611598	0.0745266	0.0416396	0.0288738	0.106786	0.0808422	0.0635683
225.2	0.0601876	0.0514156	0.0467578	0.0885624	0.0742745	0.0581711	0.0578876	0.0385464	0.0262409	0.0664194	0.0536536	0.0432291	0.0759031	0.0489634	0.0317983	0.0819653	0.0744504	0.0608478	0.0750751	0.0419777	0.0290959	0.106121	0.081068	0.0635349
225.4	0.05984	0.0516296	0.0465075	0.0885372	0.0742823	0.0583321	0.0581614	0.0386144	0.0264275	0.0666598	0.0532008	0.0427976	0.0759416	0.0500244	0.0325317	0.0821384	0.0744163	0.060959	0.0747584	0.0416683	0.0292112	0.107038	0.0815594	0.0639307
225.6	0.0600312	0.0519113	0.046463	0.0892312	0.0743494	0.0587725	0.0574264	0.0380805	0.0258046	0.0669544	0.0533187	0.0426089	0.075441	0.0501715	0.0322256	0.0822608	0.0739464	0.0607597	0.0745441	0.0409249	0.0286568	0.107287	0.0810331	0.063453
225.8	0.0601372	0.052413	0.0467993	0.0901766	0.0745226	0.0591939	0.0569142	0.0379714	0.0251575	0.0674066	0.0539842	0.0431428	0.0754649	0.049768	0.0320421	0.0828571	0.0745487	0.0612477	0.0741212	0.0402812	0.0286402	0.106827	0.0807232	0.0628134
226	0.0603385	0.0525353	0.0467899	0.0908028	0.0747409	0.0593986	0.0566245	0.0380287	0.0252297	0.0674045	0.0536925	0.0431788	0.0749803	0.0493516	0.0317668	0.0830027	0.0740907	0.0607237	0.074278	0.0404497	0.0288647	0.10597	0.0803359	0.062311
226.2	0.0600085	0.0523859	0.0470695	0.0907406	0.0747844	0.0592165	0.0560771	0.037171	0.0246778	0.0674775	0.0535794	0.0428663	0.0749664	0.0495767	0.032231	0.0832211	0.0741714	0.0608896	0.0737228	0.0398897	0.0287766	0.106066	0.0806746	0.0621898
226.4	0.0601213	0.0522567	0.0468501	0.0898591	0.0749106	0.0589491	0.0557064	0.0369211	0.0248555	0.0677049	0.0533576	0.0425184	0.0742386	0.0487326	0.0314484	0.0830257	0.0740648	0.0607327	0.0739234	0.0400502	0.0287574	0.106234	0.0810816	0.0619378
226.6	0.0598722	0.0522015	0.0466022	0.0902072	0.07521	0.059543	0.0555485	0.0366966	0.0251917	0.0673449	0.0531635	0.0428515	0.0744748	0.0484389	0.031171	0.0824904	0.074318	0.0606751	0.0733149	0.0397365	0.028808	0.106298	0.0811335	0.0616574
226.8	0.0593493	0.0514855	0.0460673	0.0900268	0.0749809	0.0594575	0.0548696	0.0361528	0.0250209	0.0671769	0.0530981	0.0427943	0.0735708	0.0473036	0.0306309	0.0819705	0.0733802	0.0605916	0.0734877	0.0399938	0.0285121	0.107228	0.0814196	0.0620455
227	0.0592459	0.0505858	0.0461272	0.0902207	0.0751921	0.0596397	0.0553376	0.0365214	0.0254824	0.0668032	0.0531481	0.0430446	0.073845	0.0474074	0.0304555	0.0821776	0.0731761	0.0609415	0.0736825	0.0398382	0.0282448	0.10712	0.0811136	0.0614368
227.2	0.0590602	0.0500331	0.0460523	0.0900268	0.0753634	0.0599072	0.0549641	0.0366623	0.0253416	0.0669224	0.0526185	0.0429229	0.0739725	0.0468753	0.0302108	0.082254	0.0732736	0.0613969	0.0734069	0.0395044	0.0276172	0.106888	0.0814016	0.0613342
227.4	0.0591539	0.0500204	0.0459502	0.0897708	0.0752199	0.0596187	0.054738	0.0368784	0.0249911	0.0664669	0.0520593	0.0422785	0.0738377	0.0468848	0.0302338	0.0819389	0.0731285	0.0611412	0.0727961	0.0385311	0.0266788	0.107497	0.08146	0.0618909
227.6	0.0590374	0.0498183	0.0458914	0.0900431	0.075303	0.0594088	0.0549152	0.0370366	0.0248189	0.0669375	0.0524877	0.0423955	0.073999	0.0472624	0.0310184	0.0821511	0.0731771	0.0608879	0.0730145	0.0388117	0.0264269	0.107692	0.0816792	0.0619294
227.8	0.0585843	0.0494344	0.045382	0.0899401	0.0754637	0.0593918	0.0545871	0.0371962	0.0248872	0.0667241	0.052351	0.0418431	0.0739681	0.0472324	0.0313793	0.0820694	0.0732093	0.0604854	0.0730586	0.0395148	0.0265634	0.107593	0.0815773	0.0621421
228	0.0585916	0.0490474	0.045402	0.089684	0.0757824	0.0593039	0.054808	0.0377049	0.0250099	0.0663513	0.0524964	0.0418644	0.0742952	0.0478623	0.0317311	0.0819286	0.0736059	0.0605541	0.0733677	0.0400254	0.0264888	0.108118	0.0820574	0.0630377
228.2	0.0588063	0.0486026	0.045081	0.0899692	0.0762569	0.0591646	0.0552121	0.0379617	0.025499	0.0660863	0.0521095	0.0415928	0.0739991	0.0480677	0.031509	0.0821708	0.074021	0.0610573	0.0728545	0.0392672	0.0257149	0.108538	0.081674	0.0634707
228.4	0.0587277	0.0488479	0.0454329	0.0897354	0.0759494	0.0592696	0.0560168	0.0384361	0.0253724	0.0666044	0.0523418	0.0420775	0.0744804	0.0483299	0.0322631	0.0821087	0.0745499	0.061051	0.0728042	0.0393121	0.0252342	0.108324	0.0812726	0.063586
228.6	0.0591996	0.0492093	0.0454058	0.0895174	0.0761491	0.0589665	0.0564473	0.0388379	0.0253105	0.0667691	0.0520307	0.042316	0.0736395	0.0483444	0.0317006	0.0824335	0.0749941	0.0614376	0.0726262	0.0395217	0.0254722	0.107889	0.0807641	0.0633596
228.8	0.05952	0.0497235	0.0456546	0.0896412	0.0763213	0.059374	0.0567097	0.0392377	0.0253308	0.0671795	0.0522487	0.0420902	0.0734627	0.0485811	0.0321212	0.0824868	0.0751967	0.0616746	0.0722476	0.0395257	0.0252184	0.107856	0.0806346	0.0633589
229	0.0596778	0.0499986	0.0459271	0.0895276	0.0765933	0.0590576	0.0571645	0.039784	0.0257097	0.0673791	0.0525594	0.0421153	0.0731173	0.048262	0.0319688	0.0824229	0.0751569	0.0616364	0.0726408	0.039838	0.0257551	0.107174	0.0799262	0.0627976
229.2	0.0595085	0.050092	0.045944	0.0892838	0.0768674	0.0589627	0.0568461	0.0395401	0.0255676	0.0674592	0.0527632	0.041927	0.0730745	0.0485358	0.0321342	0.0821232	0.0747442	0.0615392	0.0727709	0.0401164	0.0260352	0.107244	0.0799198	0.0631742
229.4	0.0590274	0.0505485	0.0457934	0.0898231	0.0776542	0.0590701	0.0572189	0.0395131	0.0258703	0.0672334	0.0528435	0.0416272	0.0730945	0.0488472	0.0323394	0.0819004	0.0746109	0.0616998	0.0725366	0.0395161	0.0257738	0.107777	0.0799029	0.0637433
229.6	0.0593821	0.0512734	0.0466501	0.0903845	0.0774825	0.0586565	0.0568903	0.0391821	0.0255713	0.0670051	0.0534867	0.0417499	0.0726177	0.0483769	0.031812	0.0818951	0.0745467	0.0620585	0.0727346	0.0396676	0.0258669	0.10682	0.0794019	0.0635234
229.8	0.0593482	0.0520718	0.0472968	0.0904255	0.0775516	0.0583481	0.0572226	0.0391857	0.0260175	0.0672099	0.0537736	0.0421366	0.072557	0.0483051	0.0319613	0.0818725	0.0746012	0.0622891	0.0727886	0.0400431	0.0262667	0.106192	0.0792029	0.0633919
230	0.0593111	0.0522606	0.0472718	0.0904171	0.0777801	0.0583063	0.0572934	0.0390343	0.0264155	0.0666612	0.0530475	0.0420281	0.0721619	0.0476686	0.0316528	0.0817513	0.074034	0.0619973	0.07279	0.0401241	0.0261921	0.106391	0.079261	0.0633738
230.2	0.0589411	0.0524835	0.047658	0.0906407	0.0779788	0.0584485	0.0574692	0.0389693	0.0269448	0.0667569	0.053048	0.0420493	0.0726663	0.0477459	0.0316642	0.0814244	0.0738328	0.0621248	0.0728247	0.0402036	0.0261925	0.10703	0.0801555	0.0633741
230.4	0.0589971	0.052617	0.0478749	0.0904367	0.0778024	0.0587455	0.0573852	0.0391065	0.0277242	0.0667176	0.0533782	0.042167	0.0732729	0.0480477	0.0318671	0.0810944	0.0737624	0.0618124	0.0730548	0.0405146	0.0268088	0.106917	0.0801052	0.0632813
230.6	0.0592762	0.0530975	0.0480631	0.0909118	0.0777151	0.0591992	0.0578125	0.0388547	0.0278802	0.0665509	0.0533881	0.0427022	0.0741238	0.0480916	0.032074	0.080828	0.0733263	0.0618489	0.0729349	0.040491	0.0266748	0.106286	0.0798721	0.063192
230.8	0.0591452	0.0532542	0.04812	0.0907062	0.0776106	0.0595824	0.0578426	0.0386472	0.0275422	0.0663566	0.0536534	0.0424045	0.0742727	0.0480156	0.0322369	0.0811225	0.0724266	0.0615964	0.0733827	0.0404806	0.0268954	0.106523	0.0803624	0.0636414
231	0.0592414	0.0532028	0.0483406	0.0903998	0.0776983	0.059696	0.0579836	0.0392392	0.027569	0.0661834	0.0530485	0.0426225	0.0748438	0.04813	0.0320806	0.0816827	0.0725132	0.0617071	0.073455	0.0397117	0.0270446	0.105711	0.0804634	0.0632559
231.2	0.0588755	0.0528628	0.0484781	0.0904761	0.0777681	0.0601266	0.0580505	0.0391856	0.0275627	0.0666314	0.0524615	0.0426753	0.0747404	0.0482384	0.0321435	0.0820206	0.0731375	0.0618085	0.0729361	0.0386094	0.0268256	0.106302	0.0813526	0.0641444
231.4	0.058465	0.0523147	0.0480933	0.0904513	0.0773628	0.0595827	0.0580378	0.0388624	0.027444	0.0668238	0.0523182	0.0429334	0.0753965	0.0489007	0.0324502	0.081298	0.0726591	0.0607282	0.0734255	0.0391509	0.0274121	0.107136	0.0817702	0.0641569
231.6	0.0580977	0.0515847	0.0480973	0.0907661	0.0773697	0.0598497	0.057487	0.0382202	0.0268479	0.0671802	0.0525451	0.0431505	0.075518	0.0490975	0.032352	0.0814097	0.072805	0.0603363	0.073908	0.0398161	0.0279328	0.107637	0.0821465	0.0641929
231.8	0.0580001	0.0514301	0.0479226	0.0905488	0.077284	0.0601012	0.0574199	0.0384514	0.0273718	0.0669371	0.0520885	0.042993	0.0751921	0.0486514	0.0321837	0.0805474	0.0722269	0.0598033	0.0738281	0.0399351	0.0281226	0.107883	0.082805	0.0648168
232	0.0580767	0.0513211	0.0482472	0.0903519	0.0768052	0.0600654	0.0575405	0.0380876	0.0268138	0.0669129	0.0515992	0.0429719	0.0748727	0.0483121	0.032032	0.0805382	0.0727228	0.0597258	0.0740238	0.0397779	0.0286636	0.108564	0.0828542	0.0647239
232.2	0.0582528	0.0513215	0.048323	0.0905354	0.0765674	0.0603325	0.0577696	0.0381617	0.0265842	0.0675683	0.0514287	0.0433188	0.0743555	0.0481439	0.0319799	0.0805486	0.0726615	0.0593172	0.0741596	0.0393335	0.0287022	0.108721	0.0829095	0.0646226
232.4	0.0584884	0.0515007	0.0484225	0.0903899	0.0764586	0.0600319	0.0584438	0.0384004	0.0265401	0.0683644	0.0516284	0.0435476	0.074038	0.0480895	0.0318916	0.081392	0.0730418	0.0595835	0.0744878	0.0395439	0.0295141	0.109099	0.0827858	0.0647283
232.6	0.0585572	0.0511503	0.0480276	0.0898109	0.07654	0.0601696	0.0584079	0.0389074	0.0268489	0.0685858	0.0514873	0.0428867	0.0729848	0.0480073	0.0312011	0.0818239	0.072736	0.0600273	0.0739969	0.0392482	0.029449	0.108678	0.0829958	0.0647292
232.8	0.0589809	0.0509997	0.048709	0.0899293	0.0766153	0.0601163	0.0587474	0.0391533	0.0271758	0.068547	0.0516512	0.0426451	0.0724296	0.0476102	0.0311341	0.0817369	0.0722851	0.0599141	0.0745578	0.039314	0.029702	0.108656	0.0825298	0.0644305
233	0.0590829	0.0511582	0.0491214	0.0898867	0.0763826	0.0598054	0.0588613	0.0392065	0.0274496	0.0683438	0.0516815	0.0423601	0.0718203	0.0472344	0.0303369	0.0813727	0.0715396	0.0596931	0.0755863	0.0394977	0.0300415	0.108366	0.08235	0.0640835
233.2	0.0596782	0.0515714	0.0496009	0.0899166	0.0762414	0.0594333	0.0585047	0.0392052	0.0270733	0.0674183	0.0516523	0.0420588	0.0716688	0.0471796	0.0302494	0.0816719	0.0715974	0.0596855	0.07503	0.0392044	0.0294223	0.108596	0.0824643	0.0641586
233.4	0.0598613	0.051896	0.0493847	0.0900362	0.0764584	0.0589942	0.0588685	0.0396913	0.0271919	0.0670832	0.0515551	0.0419479	0.0712428	0.0467019	0.0297365	0.0821601	0.0725162	0.0603341	0.0746895	0.0390493	0.0289343	0.108858	0.0825445	0.0637995
233.6	0.0603689	0.0524738	0.0498978	0.0894249	0.0760696	0.0584215	0.0581451	0.0399393	0.0269886	0.0672419	0.0518249	0.0423256	0.071064	0.0468442	0.0296634	0.0822366	0.0727266	0.0603777	0.0748585	0.0395359	0.0289826	0.108725	0.0821461	0.0627944
233.8	0.0600568	0.0524004	0.0498569	0.0896804	0.0762223	0.0581916	0.058296	0.0403611	0.0269139	0.0674489	0.0512633	0.0423204	0.0712354	0.0466826	0.0296704	0.0822895	0.0725268	0.0599662	0.0746682	0.039683	0.028949	0.108825	0.0814763	0.0620426
234	0.0599937	0.0526188	0.0494915	0.0896814	0.0763149	0.0581852	0.0581955	0.0406116	0.0268667	0.066791	0.0510335	0.0426599	0.0716125	0.0467216	0.0296629	0.0828089	0.0732034	0.0601162	0.0745439	0.0397165	0.0287698	0.10905	0.0818691	0.0619748
234.2	0.0601347	0.0529579	0.0493819	0.0895709	0.0762016	0.0579203	0.0580931	0.0403956	0.0264648	0.0665324	0.0511953	0.0426704	0.0721122	0.0471236	0.0296618	0.0823424	0.0732611	0.0602899	0.074911	0.0406221	0.0290579	0.108847	0.0821685	0.061938
234.4	0.0605442	0.0530486	0.049472	0.0890466	0.0761742	0.0580493	0.0583516	0.0404106	0.0268542	0.0662502	0.0511225	0.0429684	0.0723743	0.0473009	0.0298708	0.0825301	0.073597	0.0605224	0.074626	0.0403747	0.028763	0.108385	0.0818031	0.0617661
234.6	0.0611948	0.0534963	0.0499874	0.088735	0.0767441	0.0579458	0.0586168	0.040893	0.0269706	0.0662766	0.051036	0.0428958	0.0723909	0.0466651	0.0299062	0.0825568	0.0735882	0.0611058	0.0745054	0.040085	0.0285249	0.107831	0.0815592	0.0615057
234.8	0.060929	0.0530114	0.0494161	0.0887673	0.0771897	0.0585002	0.0584358	0.0414006	0.0269541	0.0656538	0.0508421	0.0429496	0.0724046	0.0461003	0.0293297	0.0827377	0.0735682	0.0610436	0.074334	0.0404027	0.0288705	0.107984	0.0814198	0.0612478
235	0.0606431	0.0525929	0.049434	0.0885359	0.0773071	0.0581506	0.0586253	0.0413037	0.0270449	0.0648817	0.0504026	0.0429152	0.0725246	0.0458573	0.0287001	0.0827797	0.0738929	0.0614759	0.074557	0.0405513	0.0291771	0.107893	0.0811325	0.0612738
235.2	0.0601449	0.0523446	0.049438	0.0892212	0.0774496	0.058026	0.0590499	0.0410664	0.0271156	0.0647058	0.0500483	0.042534	0.0730116	0.0460781	0.028605	0.0829523	0.0746033	0.0618244	0.0743377	0.0408894	0.0296524	0.108531	0.0812693	0.0614808
235.4	0.060239	0.0525231	0.0492149	0.0891382	0.077072	0.0578041	0.0584825	0.0408373	0.0269226	0.0646878	0.0506865	0.0429514	0.073452	0.0455805	0.0279378	0.0825858	0.0748136	0.0620722	0.0746542	0.0411682	0.0298039	0.108748	0.0810809	0.0614432
235.6	0.0603422	0.0528303	0.049371	0.0893555	0.0766057	0.0583934	0.0583388	0.0408845	0.027037	0.064645	0.0508888	0.0426463	0.0738718	0.0454862	0.0275111	0.0828012	0.0751529	0.0621527	0.0742723	0.0408127	0.0296353	0.108835	0.0810567	0.0617983
235.8	0.0610613	0.0531817	0.049585	0.0898464	0.0766303	0.0590223	0.0574344	0.0397462	0.0266301	0.0650553	0.0510072	0.0430814	0.0743304	0.0450976	0.0276687	0.0826783	0.0751253	0.0622782	0.0744222	0.0409573	0.0300908	0.109317	0.0814048	0.0626066
236	0.0609362	0.0532433	0.0493547	0.0900103	0.0759889	0.058754	0.0576832	0.039683	0.0263165	0.065354	0.051412	0.0430311	0.0743503	0.0450306	0.0278409	0.0830563	0.0756945	0.0623185	0.0747617	0.0415003	0.0306189	0.109313	0.0808429	0.0622537
236.2	0.0607746	0.052584	0.0488676	0.0909536	0.0764134	0.0594131	0.0571419	0.0395324	0.0261502	0.0657483	0.0518017	0.042939	0.0746038	0.0453607	0.0278352	0.0831839	0.0755205	0.0622813	0.0744857	0.0411517	0.0301351	0.109714	0.0810389	0.0631036
236.4	0.0611819	0.0527648	0.0494566	0.0908382	0.0762117	0.0592966	0.057307	0.0394845	0.0268667	0.0660116	0.0522586	0.042871	0.0742662	0.0455578	0.0276534	0.0838786	0.0757345	0.0623961	0.0741298	0.0407127	0.0297811	0.109783	0.0810447	0.0637767
236.6	0.0613822	0.052784	0.0497441	0.0910533	0.0759428	0.0597832	0.0571789	0.0397146	0.0273887	0.0665329	0.0528109	0.0430995	0.0739258	0.0452031	0.0272917	0.0837699	0.0750838	0.0621348	0.0736295	0.0401492	0.0293973	0.109523	0.0813204	0.0637873
236.8	0.0621339	0.0533625	0.0506861	0.0914269	0.0752365	0.0592649	0.0568406	0.0388724	0.0269281	0.0672514	0.053512	0.0437065	0.0738392	0.0444106	0.0274199	0.0838053	0.0752883	0.0618429	0.0740822	0.0396111	0.0293179	0.109661	0.081319	0.0640612
237	0.062207	0.0535772	0.0506575	0.0914106	0.075066	0.0590786	0.0565949	0.038612	0.0264854	0.0675968	0.0537649	0.0434598	0.074003	0.0448369	0.027715	0.0834725	0.0749465	0.0612633	0.0736548	0.0388237	0.0287567	0.109888	0.0815007	0.0646303
237.2	0.0623443	0.0536636	0.0504294	0.090899	0.0747763	0.0584899	0.0559669	0.0383952	0.0256785	0.0678714	0.0541549	0.0436158	0.0740174	0.0452796	0.0279596	0.0834024	0.0749801	0.0609705	0.0730136	0.0386597	0.0284891	0.109964	0.0817475	0.0647998
237.4	0.0621671	0.0534342	0.0501134	0.0908214	0.0747332	0.0580773	0.0559669	0.0382618	0.025821	0.0681498	0.0541495	0.0437596	0.0738043	0.0453048	0.0281012	0.083394	0.0748427	0.0608962	0.073638	0.0391521	0.0286758	0.110482	0.0819508	0.0653997
237.6	0.0619592	0.0532784	0.0503736	0.090499	0.0746349	0.0578178	0.0548426	0.0370251	0.0248299	0.0691309	0.0544061	0.0445811	0.0743276	0.0461505	0.0286939	0.0832335	0.0747404	0.0606454	0.074196	0.0396151	0.0288136	0.110318	0.0818764	0.0654999
237.8	0.0617979	0.0531734	0.0505188	0.0905671	0.0746457	0.0575767	0.0550901	0.0365743	0.0243474	0.0691642	0.0538463	0.0447098	0.0742618	0.0460625	0.0292601	0.0831136	0.0745896	0.06086	0.0741174	0.0397054	0.0288299	0.109874	0.0821994	0.0656295
238	0.0614663	0.0530097	0.0501325	0.0899185	0.0743021	0.0580108	0.0549961	0.0364461	0.0243454	0.0689603	0.0537802	0.0446542	0.074073	0.0461374	0.0295549	0.0828766	0.0746225	0.060425	0.0750324	0.0400008	0.0290141	0.109176	0.0824628	0.0656559
238.2	0.0613342	0.0525746	0.049962	0.089518	0.0742988	0.0582126	0.055137	0.0360609	0.0243251	0.0694053	0.0537748	0.0448198	0.0739887	0.046151	0.0296302	0.0824393	0.074044	0.0604234	0.0750508	0.039979	0.0286306	0.108711	0.0828101	0.0653879
238.4	0.0613839	0.0523802	0.0499323	0.0888917	0.0746182	0.0580366	0.0559191	0.0368135	0.0254494	0.0697847	0.0537191	0.0452517	0.0734116	0.045888	0.0299246	0.0822345	0.0738198	0.0608046	0.0751427	0.0397012	0.0281626	0.107647	0.082368	0.0650432
238.6	0.0613184	0.0523224	0.0498322	0.088781	0.0751967	0.0581428	0.0562309	0.0376006	0.0257038	0.0694386	0.0530446	0.0450759	0.0736603	0.0458968	0.0301789	0.0815449	0.0737641	0.0607525	0.0755958	0.0398406	0.0287351	0.108133	0.082562	0.06505
238.8	0.0607873	0.0519606	0.0488388	0.0889483	0.0755298	0.0580864	0.0568832	0.0380214	0.0260325	0.0687956	0.0526016	0.0450883	0.0742277	0.046158	0.0300253	0.0816122	0.0735383	0.0605152	0.0761934	0.040742	0.0290685	0.107446	0.082333	0.0645002
239	0.0605422	0.0527803	0.0492139	0.0889904	0.0759584	0.058055	0.0578075	0.038895	0.0267915	0.0683968	0.0521774	0.0444621	0.074795	0.0465315	0.0300897	0.0805426	0.0726897	0.0604969	0.0765109	0.0407597	0.0292043	0.106453	0.0821467	0.0642306
239.2	0.0605257	0.053318	0.0492094	0.0888305	0.0756539	0.057463	0.0580319	0.0397203	0.0276528	0.0683536	0.0521254	0.0441028	0.0747574	0.0470162	0.0302552	0.0810215	0.0726205	0.0610532	0.0762073	0.0408994	0.0290575	0.106602	0.0821526	0.063813
239.4	0.0605737	0.0534909	0.0485328	0.0889461	0.0756043	0.0577655	0.0579406	0.0399347	0.0280237	0.0678692	0.0521011	0.0441695	0.0747995	0.0470668	0.0301606	0.0807045	0.0724228	0.0611154	0.0758406	0.0406498	0.0284565	0.107158	0.0821215	0.0636148
239.6	0.0605013	0.0533805	0.0480257	0.0891784	0.0759726	0.0582154	0.0580393	0.0404324	0.0285898	0.0675246	0.0517161	0.0434921	0.0750195	0.04735	0.0294656	0.0808891	0.0726184	0.0607183	0.0756353	0.0410705	0.0281985	0.107355	0.0820065	0.0631268
239.8	0.0605234	0.0533447	0.0479668	0.0890572	0.0759437	0.0580215	0.058046	0.0406085	0.0286565	0.0673189	0.0516338	0.0433648	0.0750093	0.0472829	0.029429	0.0810641	0.0731047	0.060492	0.0752727	0.0413606	0.0282944	0.108395	0.082083	0.0633162
240	0.0599538	0.0532958	0.0475252	0.0890084	0.0754678	0.0574476	0.0587176	0.0418115	0.0294888	0.0667514	0.051779	0.0429721	0.0739819	0.0470616	0.0291482	0.0812453	0.0731247	0.0600582	0.0753038	0.0420298	0.0284664	0.10913	0.0821222	0.0629925
240.2	0.0596573	0.0530348	0.0475291	0.0890498	0.0759833	0.0576111	0.0586949	0.0414833	0.0296602	0.0665354	0.0519446	0.0432369	0.0737244	0.047037	0.0287729	0.081569	0.0735131	0.0601036	0.0749771	0.0416465	0.0285082	0.110046	0.0825418	0.0638613
240.4	0.0600574	0.0534639	0.0483358	0.0889854	0.0756815	0.0572794	0.0586684	0.041604	0.0303414	0.0666061	0.0525102	0.043833	0.0730602	0.0467926	0.0281836	0.0822869	0.0740711	0.0599797	0.0745123	0.0412585	0.0285137	0.11027	0.0828225	0.0642366
240.6	0.0598213	0.0531984	0.0482336	0.0896578	0.0754856	0.0572954	0.0590114	0.0419327	0.030208	0.0670568	0.0533367	0.0444616	0.07256	0.0459937	0.0276233	0.081963	0.0738868	0.0598487	0.0742579	0.0410366	0.0283185	0.111035	0.0828944	0.0643027
240.8	0.0597922	0.0531939	0.0485623	0.0895564	0.0751114	0.0570152	0.058426	0.0416072	0.0293	0.0669696	0.0535479	0.044318	0.0726315	0.0465374	0.0279533	0.0820476	0.0739174	0.0597824	0.074707	0.0408052	0.0278978	0.111553	0.0828258	0.0649065
241	0.0599207	0.0530364	0.0487114	0.0899646	0.0756031	0.0576315	0.0582254	0.0416439	0.0289417	0.0666461	0.053385	0.0440424	0.0725422	0.0471782	0.028059	0.0814975	0.0733514	0.0593379	0.0745383	0.0406492	0.0282009	0.111417	0.0825559	0.0650022
241.2	0.0595572	0.0522492	0.0486702	0.0901397	0.0758954	0.0578881	0.0576181	0.040905	0.0285018	0.0661904	0.0535854	0.0434554	0.0726439	0.0473881	0.0281883	0.0816805	0.0733833	0.0598091	0.0748359	0.0412786	0.0287358	0.111035	0.0828538	0.0654125
241.4	0.0597251	0.0519503	0.0494195	0.0905636	0.0759644	0.0584665	0.0571424	0.0404157	0.0288294	0.0661995	0.0537574	0.0436958	0.0724515	0.0474039	0.0281633	0.0815401	0.073306	0.0597656	0.0749765	0.0413382	0.0285503	0.111048	0.082566	0.0655865
241.6	0.0597082	0.0517104	0.0497473	0.0908213	0.0765099	0.0592244	0.0561523	0.0396075	0.0280793	0.0666467	0.0540705	0.043854	0.0721996	0.0472003	0.02787	0.082055	0.0739795	0.0601789	0.0753665	0.0414977	0.0288133	0.110579	0.0828424	0.0652536
241.8	0.0597837	0.0510495	0.0496364	0.0911224	0.0761321	0.0596472	0.056183	0.0396329	0.0276114	0.0665264	0.0541225	0.0439341	0.0724334	0.0473724	0.0285057	0.0817397	0.074272	0.0600385	0.0756848	0.0415999	0.0286951	0.109812	0.0825716	0.0648076
242	0.0592663	0.05012	0.0492085	0.0910007	0.076116	0.0602388	0.0562441	0.0397499	0.0271317	0.0669279	0.0542602	0.0438827	0.0726792	0.0472367	0.0288646	0.0813766	0.0743434	0.059627	0.0766642	0.0416275	0.029409	0.109267	0.0823613	0.0648266
242.2	0.0595721	0.0498352	0.0493761	0.0912424	0.0761036	0.0607462	0.0563016	0.0395896	0.0270593	0.0675253	0.0544792	0.0443709	0.0723376	0.0470677	0.0288341	0.0810025	0.0744133	0.0604316	0.0761941	0.0409522	0.0289616	0.109162	0.0825374	0.0648692
242.4	0.0595705	0.0497898	0.0491188	0.091225	0.0768291	0.0609138	0.056585	0.039401	0.0269616	0.0672909	0.0543657	0.044447	0.0722545	0.0466057	0.0289414	0.0805182	0.0743385	0.0606725	0.0761139	0.041216	0.0289891	0.108548	0.0816927	0.0646965
242.6	0.0593621	0.0502551	0.0489764	0.0916442	0.0771216	0.0613592	0.0567861	0.0393197	0.0269861	0.0673211	0.05387	0.0443982	0.0727983	0.0470636	0.0295525	0.0806552	0.074557	0.0611198	0.0757805	0.0409282	0.0291023	0.108815	0.0819403	0.0647529
242.8	0.0592767	0.0502785	0.0489738	0.0916656	0.077341	0.0614992	0.0570079	0.0394299	0.0270826	0.0674943	0.0539645	0.0441295	0.0734104	0.0472625	0.0298281	0.0805805	0.0738882	0.0609902	0.0755354	0.0408024	0.0285783	0.107959	0.0819144	0.0645979
243	0.0594542	0.0506372	0.0491049	0.0909863	0.07672	0.0614713	0.0572614	0.0398273	0.0271889	0.067104	0.0530262	0.0432506	0.0735747	0.0470897	0.0297638	0.0801482	0.0730438	0.0609443	0.0748601	0.0403552	0.0280186	0.107923	0.082062	0.0646721
243.2	0.0598964	0.0509585	0.0491107	0.0905488	0.0763311	0.0607663	0.0572738	0.0393105	0.0270772	0.0666885	0.0526659	0.0427286	0.0728245	0.046701	0.0294642	0.0805632	0.0727979	0.0609673	0.0744959	0.040436	0.0280544	0.108628	0.0814646	0.0639464
243.4	0.060095	0.0508549	0.0489667	0.0904471	0.076171	0.0603307	0.0575555	0.0390199	0.026715	0.0668033	0.0523009	0.0426677	0.0730968	0.0463158	0.0293851	0.0802519	0.0727907	0.060816	0.0743158	0.0405979	0.0280078	0.109057	0.0819175	0.0640164
243.6	0.0604173	0.0514971	0.0492268	0.0897144	0.0760189	0.0601071	0.0579481	0.0394359	0.0265576	0.0672498	0.0525283	0.0428197	0.0732043	0.0461169	0.0289407	0.081111	0.0733856	0.0610692	0.0740094	0.0402988	0.0277034	0.10932	0.0822695	0.0641802
243.8	0.060385	0.0520443	0.0496154	0.0892585	0.0753631	0.0592709	0.0584842	0.0393464	0.026351	0.0675275	0.0524392	0.0431832	0.0734507	0.0461951	0.0298213	0.0816855	0.0732878	0.060573	0.0736238	0.0403817	0.0279369	0.110402	0.0826397	0.064997
244	0.0603933	0.0524032	0.0494613	0.0891466	0.0751209	0.0586979	0.0583999	0.0390222	0.0264325	0.0676209	0.0528997	0.043758	0.0730034	0.0457041	0.0297146	0.0823386	0.0730016	0.0610735	0.07343	0.0398702	0.0276212	0.110774	0.0829502	0.0652401
244.2	0.060621	0.0530137	0.0499034	0.0891003	0.0753468	0.0589648	0.0581002	0.0382581	0.026194	0.0675234	0.0531902	0.0442913	0.0732268	0.0454668	0.0294711	0.0831428	0.0732505	0.0612877	0.0729313	0.0394113	0.0275761	0.110786	0.083032	0.065585
244.4	0.0605682	0.0527746	0.0500289	0.0892953	0.0753893	0.0591165	0.0578038	0.0381347	0.026066	0.0677584	0.052895	0.0446059	0.0726769	0.0450069	0.0288644	0.0839561	0.0735775	0.0615611	0.0728477	0.0392292	0.0269581	0.110473	0.0832575	0.0657028
244.6	0.0603152	0.0530906	0.0500839	0.0890186	0.0750499	0.0589842	0.0575197	0.0381797	0.0255964	0.0676832	0.0530965	0.0448591	0.0725128	0.0451968	0.0292752	0.0836537	0.0731468	0.0612422	0.0730781	0.0395942	0.026629	0.111248	0.0832138	0.0655436
244.8	0.0607117	0.0531816	0.0503007	0.0889971	0.0755633	0.0589747	0.0566455	0.038113	0.0251742	0.0676611	0.0531849	0.0450851	0.0725984	0.0455745	0.0291786	0.0845524	0.0732903	0.0619101	0.0736082	0.0397136	0.0267627	0.110785	0.0831	0.0649939
245	0.0608514	0.0535759	0.0507024	0.0894845	0.0761671	0.0595364	0.0564125	0.0383356	0.0251599	0.0675603	0.0533879	0.0454274	0.072507	0.0450186	0.0288953	0.0842379	0.0731104	0.0618019	0.0735529	0.0395151	0.0266518	0.110007	0.0828605	0.0644999
245.2	0.0606869	0.053292	0.050286	0.0894902	0.0762439	0.059384	0.0559138	0.0376338	0.0249788	0.0672776	0.0532914	0.0455834	0.0720941	0.0449048	0.0284095	0.0845912	0.0734237	0.0623385	0.073683	0.0395787	0.0263074	0.110083	0.0830573	0.0645042
245.4	0.0610857	0.0537702	0.0506454	0.0899226	0.0763559	0.0593474	0.05552	0.0381699	0.0254525	0.067455	0.0534837	0.0458546	0.0717489	0.0451742	0.0282109	0.0843818	0.0735771	0.0617312	0.0737803	0.0392083	0.0258472	0.109511	0.0821044	0.0635382
245.6	0.061239	0.0530117	0.0501119	0.0902256	0.0765407	0.0596341	0.0548631	0.0382605	0.0251974	0.0674065	0.0533719	0.0455122	0.0714343	0.0451786	0.0280118	0.08477	0.0739888	0.0615221	0.0744333	0.0398259	0.026354	0.109076	0.0818253	0.0629828
245.8	0.0610593	0.0523534	0.0493763	0.0905947	0.0763549	0.0600458	0.0554706	0.0394003	0.0258821	0.0676734	0.0532709	0.0452482	0.0721325	0.0458822	0.0289793	0.0843778	0.0742275	0.0613336	0.0748375	0.0397957	0.0264065	0.108882	0.0810326	0.062649
246	0.060581	0.052037	0.0491623	0.091248	0.077013	0.060361	0.0559785	0.040248	0.0264383	0.0673115	0.0528296	0.0444414	0.0722044	0.0461061	0.0287118	0.0838973	0.0744565	0.0614937	0.0751002	0.0399066	0.0273923	0.10892	0.080861	0.0626693
246.2	0.0603749	0.0514106	0.0486856	0.0915464	0.0771741	0.0605303	0.0561372	0.0406116	0.0269	0.0671171	0.0527444	0.044248	0.0719102	0.0464705	0.0283363	0.0838089	0.0745891	0.061693	0.0743889	0.0392968	0.0265242	0.10875	0.0805613	0.0626173
246.4	0.0598184	0.0510153	0.0482335	0.0911433	0.0773195	0.0602565	0.056424	0.0400955	0.0270576	0.0669694	0.0521962	0.0434592	0.0721425	0.0469138	0.0287296	0.0837504	0.0745061	0.0615643	0.0735146	0.0389829	0.0260667	0.10805	0.0801794	0.0621272
246.6	0.0598163	0.0507618	0.0479541	0.091745	0.0772935	0.0605969	0.0567138	0.0405477	0.0277889	0.0671559	0.0518993	0.0432235	0.0720642	0.0474187	0.0285614	0.0835853	0.0749256	0.061469	0.0737334	0.0390585	0.0264476	0.10838	0.0800479	0.0619943
246.8	0.0601353	0.0505825	0.0485746	0.0915093	0.0771803	0.06045	0.0564974	0.0402148	0.0275743	0.0665926	0.051329	0.0423257	0.0727242	0.0477581	0.0284927	0.082768	0.074703	0.0610361	0.0735241	0.0388047	0.0265578	0.108739	0.0802224	0.0622271
247	0.0602912	0.0510216	0.048864	0.0909817	0.07677	0.0600021	0.0565713	0.0397764	0.0273488	0.0659426	0.0507973	0.0417826	0.0724221	0.0473228	0.0277508	0.0821283	0.0741811	0.0601771	0.0737083	0.0389036	0.0270769	0.10875	0.0799812	0.0623367
247.2	0.0600413	0.0515379	0.0485624	0.0907707	0.0763435	0.0594333	0.0565836	0.0393514	0.0268618	0.0658971	0.0509176	0.0414292	0.0721034	0.0475027	0.0277765	0.0814158	0.0738454	0.059809	0.0740058	0.0391967	0.0275874	0.108823	0.0796139	0.0622566
247.4	0.05991	0.0514081	0.0483258	0.0908521	0.0763102	0.059422	0.0566834	0.0388367	0.0266711	0.0660065	0.0507745	0.0412649	0.0727137	0.0482067	0.0284827	0.0811891	0.0737373	0.05973	0.0740486	0.0391707	0.0277056	0.108803	0.0802451	0.0632953
247.6	0.059895	0.0515814	0.0481173	0.0907616	0.0763756	0.0597898	0.0569599	0.0388782	0.0268587	0.0657798	0.0507188	0.0406204	0.0732529	0.0484602	0.0288637	0.0810973	0.0734954	0.0591118	0.0739523	0.0389506	0.0280288	0.108674	0.0800724	0.0636064
247.8	0.0594853	0.0515889	0.0482957	0.0902622	0.0758754	0.0593234	0.0571641	0.03868	0.0268287	0.0658016	0.0504187	0.0401958	0.0737428	0.0486781	0.0294806	0.0812884	0.0735971	0.0591274	0.0738975	0.0393246	0.0282113	0.108217	0.0797079	0.0634752
248	0.0597485	0.0521013	0.0484102	0.0902487	0.0759589	0.0596755	0.0567853	0.0380751	0.0263992	0.0657684	0.0509871	0.0402221	0.0734518	0.0477706	0.0290643	0.0815561	0.0738519	0.0597379	0.0738541	0.0389645	0.0281342	0.108162	0.0794358	0.0632264
248.2	0.0597409	0.0523576	0.048184	0.0903588	0.0761137	0.0595659	0.0565127	0.0372553	0.0255702	0.0649622	0.0509454	0.0402481	0.0733001	0.0476377	0.0292572	0.0816442	0.074019	0.0594115	0.073966	0.039213	0.0285684	0.107537	0.0792391	0.0628075
248.4	0.0598671	0.0524275	0.0483312	0.0898183	0.0757972	0.0590944	0.056982	0.0372182	0.025285	0.0649405	0.0507937	0.0404477	0.0728603	0.0473189	0.0291768	0.0823358	0.0745857	0.0603611	0.0743277	0.0391046	0.0282098	0.107185	0.0792683	0.0622364
248.6	0.0599157	0.0533528	0.0487706	0.0893452	0.0752046	0.0585196	0.0569824	0.0373669	0.0249281	0.0648268	0.0515794	0.0412031	0.0728429	0.0475177	0.0295136	0.0826406	0.0744395	0.0605485	0.0744571	0.0388299	0.027907	0.107335	0.079102	0.0615475
248.8	0.0607388	0.0539392	0.0495703	0.0897218	0.0757349	0.0588113	0.0574229	0.0379235	0.0253729	0.0650246	0.0522799	0.0419395	0.0729268	0.0470916	0.0286743	0.0829089	0.0747008	0.0614815	0.0747725	0.0386344	0.027505	0.106812	0.0792812	0.0609495
249	0.0612392	0.0548562	0.0499287	0.0894488	0.0755323	0.0585607	0.0578873	0.0382909	0.0256601	0.0651574	0.052461	0.0422187	0.0732304	0.0470652	0.0287445	0.0829531	0.0748243	0.0616171	0.0748789	0.0381201	0.027055	0.106848	0.0796321	0.0613539
249.2	0.0613458	0.054666	0.049493	0.0892024	0.0751205	0.0578989	0.0576329	0.0381051	0.0258996	0.0655648	0.0527365	0.0428321	0.0734918	0.0476296	0.0289278	0.0833998	0.0751149	0.0622042	0.0745797	0.0377256	0.0269132	0.107255	0.0795286	0.0610221
249.4	0.0616131	0.0550143	0.0498375	0.0887983	0.0751781	0.0577073	0.0582476	0.0392584	0.02645	0.0658889	0.0529112	0.0423346	0.0739089	0.0483012	0.0296725	0.0835049	0.0751724	0.0621352	0.07412	0.0372511	0.026456	0.106848	0.0790635	0.0607241
249.6	0.0619669	0.0548723	0.0499043	0.0887841	0.0752098	0.0578548	0.0585046	0.039792	0.0271729	0.0660814	0.0527444	0.0425151	0.0739902	0.0484963	0.0304316	0.0837753	0.0752437	0.0620509	0.0738228	0.0373148	0.0266393	0.10728	0.0797546	0.0612449
249.8	0.0621028	0.0545911	0.0496349	0.0891932	0.0754923	0.0578102	0.0587896	0.0404491	0.0277004	0.0663633	0.0524905	0.0425138	0.0743122	0.0486768	0.0307937	0.0839672	0.0755618	0.0623338	0.0738451	0.0366184	0.0264261	0.10796	0.0799257	0.0614949
250	0.0619644	0.0539763	0.0498843	0.0898274	0.0758042	0.0577487	0.0587317	0.0405476	0.0273141	0.0666252	0.0523903	0.0429804	0.0745564	0.0489874	0.0303277	0.0835	0.0757331	0.0620649	0.0734365	0.0362469	0.0259634	0.108486	0.0802244	0.0624087
250.2	0.0621668	0.053279	0.0502469	0.0891733	0.0759533	0.0576199	0.0585184	0.0404391	0.027213	0.0674986	0.0529292	0.0439563	0.0741892	0.0486685	0.030225	0.0836998	0.0755827	0.0620926	0.0728962	0.0360509	0.0250519	0.108917	0.080697	0.0627657
250.4	0.0617523	0.0528245	0.0505014	0.0891574	0.0764293	0.0583115	0.0587216	0.040484	0.0275122	0.0681484	0.05297	0.0442383	0.0743597	0.0489493	0.0308059	0.0836442	0.0753886	0.0618232	0.0730014	0.0365092	0.0254848	0.108954	0.0806588	0.0624345
250.6	0.0619203	0.0527511	0.0505749	0.0898041	0.0767129	0.058571	0.0584113	0.0408409	0.0273182	0.0678041	0.0531032	0.0447521	0.0743162	0.0484053	0.0300118	0.0831601	0.0749499	0.0615941	0.0733914	0.0369765	0.0256979	0.109782	0.08095	0.0628001
250.8	0.0621141	0.0533795	0.051443	0.089557	0.0766557	0.0587505	0.0574687	0.040427	0.0265325	0.067298	0.0530212	0.0442804	0.0746129	0.0482222	0.0301402	0.0829119	0.0744267	0.061516	0.0735465	0.0373345	0.0260751	0.110051	0.0812789	0.0636752
251	0.0617236	0.0534643	0.05102	0.0897121	0.0764574	0.0591557	0.0567277	0.0398402	0.0260989	0.0669199	0.0527921	0.044202	0.0737531	0.0472934	0.0294487	0.0829083	0.0740544	0.0607667	0.0736968	0.0376304	0.0264337	0.110122	0.0815027	0.0644998
251.2	0.0613726	0.0530581	0.0507612	0.0895795	0.0764403	0.0592138	0.0561255	0.0397188	0.0252897	0.0668501	0.0524823	0.0436624	0.0732181	0.0469435	0.0293843	0.0822696	0.0737231	0.0605244	0.0741117	0.0382516	0.0267533	0.111034	0.0818173	0.0653468
251.4	0.0617757	0.0528062	0.0509276	0.089931	0.0770346	0.0600352	0.0556324	0.0389917	0.0248003	0.0668571	0.0524594	0.0436608	0.0729079	0.0464436	0.0288045	0.0818628	0.073357	0.0599329	0.0743684	0.0384949	0.0273902	0.110856	0.0815414	0.0656092
251.6	0.0618699	0.0527687	0.0510584	0.0898454	0.076491	0.0600008	0.0557935	0.0391925	0.0246423	0.0666232	0.0522723	0.0432035	0.0724963	0.0457066	0.0282077	0.0819415	0.0734698	0.05955	0.0749923	0.0393731	0.0280851	0.110855	0.0815785	0.0655911
251.8	0.0618018	0.052726	0.0512053	0.0900144	0.0762088	0.0603221	0.0557656	0.0389226	0.0242817	0.0667596	0.0522988	0.0430913	0.0724762	0.0452818	0.027863	0.0823593	0.073622	0.0599869	0.0748785	0.0396764	0.0279243	0.110765	0.0815812	0.0656176
252	0.062081	0.0529361	0.050903	0.0905238	0.0763863	0.0604856	0.0553021	0.038027	0.0233435	0.0665482	0.0527162	0.0430976	0.072534	0.0444827	0.0277714	0.0823721	0.0736801	0.0599168	0.0744422	0.0390285	0.0276019	0.111105	0.0813422	0.0657283
252.2	0.0620579	0.0528096	0.0507345	0.0905766	0.0758547	0.0602471	0.0553093	0.0378082	0.0231673	0.0661388	0.0525958	0.0425232	0.0728256	0.0448248	0.027551	0.0822251	0.0731386	0.0597401	0.0747326	0.0390087	0.027987	0.110694	0.0817995	0.065562
252.4	0.0618059	0.0527323	0.05078	0.0903316	0.0752788	0.0602097	0.0562226	0.0384038	0.02396	0.0658995	0.0525031	0.0421522	0.0727615	0.044679	0.0272105	0.0823141	0.0731565	0.0600873	0.0741048	0.0386309	0.0272452	0.110903	0.0825427	0.0651756
252.6	0.0618711	0.0530101	0.0509846	0.0902112	0.0748316	0.0602039	0.0570818	0.0387331	0.0250167	0.0663077	0.0529981	0.0423101	0.0733279	0.0453907	0.0272325	0.0829154	0.0734725	0.0607481	0.0739509	0.0384642	0.0269694	0.110781	0.0823428	0.0647431
252.8	0.0624304	0.0534071	0.0510196	0.0900178	0.0746607	0.0597116	0.0574573	0.0388534	0.0258096	0.0665497	0.052893	0.0417356	0.0739338	0.0459553	0.0273395	0.083169	0.0739845	0.0613527	0.0734067	0.0380989	0.0264902	0.110616	0.0825566	0.0647639
253	0.0624705	0.0536626	0.0506939	0.0891151	0.0742307	0.0585612	0.0571228	0.0384819	0.0259991	0.0666128	0.0529472	0.0416781	0.0742333	0.0469466	0.0278836	0.0826684	0.073793	0.060667	0.0727861	0.0375658	0.0259959	0.11011	0.0824161	0.0647105
253.2	0.0620408	0.0534869	0.0500117	0.0897166	0.0747663	0.0588871	0.0575861	0.0388946	0.0267591	0.0663439	0.0529049	0.0418292	0.0742576	0.0476321	0.02821	0.0827402	0.0737417	0.0607583	0.0722722	0.0371991	0.025972	0.109798	0.0820124	0.0645092
253.4	0.0619183	0.0538791	0.0502505	0.0897144	0.0747843	0.0586673	0.0577532	0.0388423	0.0271039	0.0666217	0.0528843	0.0417531	0.0745051	0.0483702	0.0290667	0.0823862	0.0736726	0.0600488	0.0715872	0.0366364	0.0258457	0.109336	0.0819757	0.0645918
253.6	0.0621756	0.0542453	0.0507554	0.0898609	0.0746351	0.0580417	0.0576655	0.0387346	0.0275931	0.0664147	0.0523301	0.041648	0.0750322	0.0493509	0.0302272	0.0817274	0.0729875	0.0591219	0.0710329	0.0359974	0.0255567	0.109253	0.0819388	0.0647441
253.8	0.0619628	0.054229	0.0508705	0.0900229	0.074407	0.0578689	0.0574718	0.0385589	0.0277515	0.0666333	0.0524671	0.0418632	0.0757483	0.050388	0.030493	0.0811043	0.0726986	0.0592308	0.0710588	0.0355505	0.0248333	0.108657	0.0809747	0.0640397
254	0.0619971	0.0542319	0.0514158	0.0901631	0.0743754	0.0577974	0.0578738	0.0389729	0.0279989	0.0670287	0.0526288	0.042442	0.0759602	0.0510078	0.0308532	0.080918	0.0727798	0.0593102	0.0714004	0.0360933	0.0252145	0.108283	0.0810463	0.0638523
254.2	0.0620007	0.0543029	0.0512259	0.0899642	0.0747392	0.0581137	0.0580976	0.0391685	0.028393	0.067134	0.0530285	0.0429103	0.0765099	0.0518891	0.0319951	0.0810982	0.0724028	0.0596588	0.0713867	0.0368375	0.025562	0.107668	0.0806659	0.0632658
254.4	0.0616851	0.0538908	0.0505112	0.0902834	0.0751249	0.0585224	0.0580193	0.0390996	0.0286376	0.0675586	0.0530541	0.0431778	0.0770339	0.0526923	0.0331296	0.0811157	0.0722554	0.0595661	0.0715433	0.0373837	0.0261358	0.106724	0.0799821	0.0623483
254.6	0.0624673	0.0543534	0.050414	0.090687	0.0746068	0.057971	0.0575642	0.0387821	0.0280865	0.0671203	0.0531	0.0437259	0.076911	0.0524618	0.0327981	0.0809109	0.0716618	0.0599612	0.071572	0.0373683	0.0260324	0.106698	0.0802922	0.062545
254.8	0.0627688	0.0543397	0.0503986	0.0907482	0.0746859	0.0583561	0.0571515	0.0385044	0.0277506	0.0668717	0.0527224	0.0438754	0.0770836	0.0528391	0.03348	0.0810956	0.071695	0.0605131	0.0726363	0.0382257	0.0269774	0.106781	0.0805725	0.0630515
255	0.0622887	0.054221	0.0497961	0.0903535	0.0747058	0.057917	0.0566106	0.0375613	0.0269685	0.0669187	0.0525511	0.0437412	0.0769155	0.0522908	0.0334925	0.0808736	0.071649	0.0604969	0.0731132	0.0383129	0.0273915	0.106936	0.080749	0.063178
255.2	0.0621603	0.0537767	0.0496036	0.0901003	0.0750031	0.0578735	0.0568404	0.0375324	0.026707	0.0674229	0.0529575	0.0441269	0.0761619	0.0517641	0.0328854	0.0804698	0.0712415	0.0602845	0.0740457	0.0384459	0.0274375	0.107269	0.0808111	0.0630752
255.4	0.0623797	0.0542088	0.0494669	0.090521	0.0754019	0.0587108	0.0569558	0.037273	0.0268914	0.0674588	0.052957	0.0446108	0.0755196	0.051187	0.0324675	0.0806919	0.0713138	0.0602542	0.0744942	0.0382899	0.0277857	0.106462	0.0805872	0.062568
255.6	0.0621915	0.0537418	0.0488925	0.0905125	0.0751347	0.0584994	0.0570371	0.0372357	0.0275546	0.0673806	0.0524642	0.0445148	0.075412	0.0503203	0.032364	0.0814892	0.0717747	0.060186	0.0749496	0.0387765	0.0283164	0.106541	0.0803719	0.0624473
255.8	0.0620355	0.0533472	0.0482418	0.0905412	0.0754227	0.0589032	0.0568839	0.0369132	0.0273779	0.0676893	0.0531404	0.0448139	0.0756755	0.0499485	0.032029	0.0821215	0.0718172	0.0606177	0.0750199	0.0392747	0.0286135	0.107298	0.0802844	0.0622994
256	0.0622494	0.0532499	0.0482672	0.0903218	0.0754553	0.0587614	0.0563631	0.0367789	0.0268916	0.0681413	0.0535424	0.0452949	0.0758819	0.0489374	0.0314041	0.0823659	0.072257	0.0608406	0.0754485	0.0393467	0.0291673	0.10782	0.0804054	0.0622401
256.2	0.0627952	0.0532528	0.0487984	0.090585	0.0754104	0.05947	0.05633	0.0372734	0.0273462	0.0684529	0.0534177	0.0452139	0.0756785	0.0483281	0.0307091	0.0825722	0.0722892	0.0608981	0.0761132	0.0398318	0.0297203	0.10821	0.0811396	0.0626082
256.4	0.0628542	0.0528709	0.0485196	0.0903353	0.075517	0.0595202	0.0566287	0.0375577	0.027706	0.0682198	0.053211	0.0449376	0.0754174	0.0481018	0.0304737	0.0829086	0.0725929	0.0608081	0.0751494	0.0396464	0.0288416	0.108615	0.08127	0.0625141
256.6	0.0631402	0.053213	0.0485497	0.089999	0.0752337	0.0596264	0.0563908	0.0376746	0.0277389	0.0683652	0.0532774	0.0450876	0.0749919	0.0475468	0.0297527	0.0834844	0.0731593	0.0613446	0.0753153	0.039789	0.0291099	0.10924	0.0809795	0.0630426
256.8	0.063486	0.0533758	0.0485673	0.0894044	0.0755404	0.0591991	0.0556145	0.0378431	0.0269282	0.0684261	0.0531902	0.0447519	0.0746833	0.0474432	0.0294801	0.0833387	0.0735557	0.0609833	0.0747626	0.0394106	0.028442	0.109295	0.0813688	0.0634817
257	0.0633029	0.0532684	0.048761	0.0896584	0.0759436	0.0594274	0.0553092	0.0379647	0.026857	0.0677909	0.0532398	0.0445305	0.0742047	0.0476815	0.0289403	0.0828883	0.073698	0.0600576	0.0750262	0.0396662	0.0287483	0.10933	0.0810728	0.063281
257.2	0.0631906	0.0531958	0.0484071	0.0903746	0.076475	0.0597873	0.0560145	0.038762	0.0273256	0.0676748	0.053125	0.0439706	0.0745129	0.0481168	0.0293207	0.0829131	0.0734987	0.0603244	0.0750961	0.0395341	0.0291336	0.109943	0.0815711	0.0640291
257.4	0.0627983	0.0535529	0.0490166	0.0902542	0.075687	0.0589327	0.0558273	0.0386345	0.0268203	0.0679206	0.053416	0.04389	0.0754221	0.0485065	0.0298139	0.0823195	0.0731611	0.0595215	0.0746322	0.0393486	0.0285718	0.11014	0.081455	0.0637326
257.6	0.0626893	0.0537266	0.0494745	0.089876	0.0753025	0.0585627	0.0560558	0.0387014	0.0264976	0.0670243	0.0526512	0.042842	0.075455	0.0488532	0.0301118	0.0821201	0.0730371	0.0599182	0.0746753	0.0395892	0.0280917	0.109834	0.0815205	0.0640185
257.8	0.0626353	0.0535577	0.0493463	0.0901993	0.075088	0.0587039	0.0562983	0.0388857	0.0264937	0.0663164	0.0526284	0.042392	0.075645	0.0492122	0.0302411	0.0822491	0.0734707	0.0604681	0.0751311	0.0402125	0.0281046	0.109513	0.0812039	0.0637031
258	0.062076	0.0526515	0.0491075	0.0906581	0.0751832	0.0589203	0.0566587	0.0387868	0.0266544	0.0658486	0.0524475	0.0416912	0.0754625	0.049126	0.0304911	0.0823461	0.0742055	0.0609733	0.0749655	0.0404829	0.0285155	0.109658	0.0821257	0.0642029
258.2	0.0618061	0.0524009	0.0481884	0.0908692	0.0751046	0.0592546	0.0568847	0.0387678	0.0264562	0.0652622	0.0522626	0.0409366	0.0758471	0.0496242	0.0309434	0.0816385	0.0736007	0.0604589	0.0748772	0.0408708	0.028285	0.109309	0.0816815	0.0642455
258.4	0.061817	0.0519462	0.0475433	0.0908995	0.0745424	0.0586879	0.0567155	0.0383672	0.0257414	0.0651146	0.0515823	0.0406719	0.0763446	0.0502685	0.0317612	0.0817792	0.0737998	0.0606491	0.0747104	0.0410801	0.0283376	0.109059	0.081973	0.0641139
258.6	0.062407	0.052532	0.0480548	0.0908819	0.0740687	0.0579903	0.0567208	0.0384191	0.0252382	0.0645584	0.0512532	0.0401414	0.0768148	0.0507392	0.0319799	0.0816716	0.0738728	0.061176	0.0747373	0.0409507	0.0278261	0.109283	0.0823684	0.0642352
258.8	0.062181	0.0527324	0.0479891	0.090472	0.0741765	0.058042	0.0564684	0.0381263	0.0244579	0.0643561	0.0509309	0.0394577	0.0770069	0.0509067	0.032816	0.0814238	0.0740119	0.060772	0.0751094	0.04112	0.0276782	0.108957	0.0824684	0.0639047
259	0.0618976	0.0533871	0.0484544	0.0899999	0.0741359	0.057613	0.0562259	0.0373147	0.024104	0.0639837	0.0506633	0.0389653	0.076389	0.050437	0.0327188	0.0815748	0.074281	0.0605826	0.0747646	0.040383	0.0271525	0.108964	0.0826294	0.0631512
259.2	0.0615814	0.0529713	0.0477302	0.0904773	0.0744327	0.0581442	0.0566172	0.0371721	0.0248518	0.0641117	0.0510466	0.039591	0.0756145	0.0503606	0.0323759	0.0817221	0.074238	0.0600377	0.0744329	0.0393622	0.0264563	0.108917	0.0824909	0.0623016
259.4	0.0618998	0.0535216	0.0477906	0.0902325	0.0741805	0.0581589	0.056389	0.0372101	0.0254905	0.0640842	0.0511962	0.0400202	0.0756398	0.0507714	0.0330006	0.0823697	0.0749005	0.0600658	0.0742152	0.0388242	0.0267079	0.10875	0.0820894	0.0614844
259.6	0.0614698	0.0531699	0.0478673	0.0896681	0.0739576	0.0577084	0.0559008	0.037253	0.0257564	0.0643622	0.0511264	0.0403716	0.0756101	0.0504869	0.0328597	0.0825363	0.0748153	0.0596847	0.074192	0.0387627	0.0272989	0.109207	0.0818989	0.0609187
259.8	0.0615634	0.0535787	0.0486403	0.0896162	0.074191	0.0579168	0.0561534	0.0379489	0.0257455	0.0650574	0.0518607	0.0413776	0.0750887	0.0505308	0.0321623	0.0824201	0.0747501	0.0592598	0.0737403	0.0383558	0.0270699	0.109893	0.0823321	0.0606445
260	0.062445	0.054268	0.0493539	0.0894786	0.0740271	0.0579992	0.0553552	0.0380708	0.0253293	0.0660896	0.05202	0.0420353	0.0747366	0.0498122	0.0318057	0.0819347	0.0747861	0.0592455	0.0734742	0.0374738	0.0271332	0.109605	0.0823217	0.0607899
260.2	0.0628207	0.0547036	0.0503373	0.0897974	0.0744055	0.0582384	0.054887	0.0380893	0.025548	0.0664748	0.0522186	0.0422104	0.0741174	0.0496079	0.0317588	0.0816347	0.0744514	0.058676	0.0732733	0.0369333	0.0267643	0.109961	0.0826836	0.0618523
260.4	0.0624676	0.0544399	0.0501486	0.0892141	0.0746951	0.0579519	0.0548811	0.0380892	0.0256244	0.0665143	0.0520395	0.0427448	0.0737839	0.0495287	0.0312209	0.0811148	0.0742957	0.0584998	0.0728995	0.0363502	0.0265742	0.110081	0.0823599	0.0622043
260.6	0.0624466	0.0549198	0.0508754	0.0890446	0.075457	0.0584091	0.0550985	0.0387964	0.0257274	0.0669055	0.0519104	0.0430399	0.0738058	0.049096	0.0307637	0.0805932	0.0744261	0.0590627	0.0728441	0.0362483	0.0268121	0.110655	0.0822347	0.0627222
260.8	0.0625816	0.0545392	0.050901	0.0890396	0.0764501	0.0586316	0.0548365	0.0389893	0.025797	0.0676486	0.0520934	0.0430519	0.0740308	0.0494459	0.0307085	0.0810441	0.0746343	0.0594461	0.0728992	0.0359913	0.02659	0.110904	0.0822823	0.0631303
261	0.06197	0.0540333	0.0507015	0.0896871	0.0771924	0.059041	0.0548994	0.0390148	0.0264428	0.0674585	0.0524034	0.0433821	0.0739868	0.0493193	0.0304059	0.0809791	0.0743055	0.0593104	0.0729327	0.0357633	0.0268509	0.110945	0.0818826	0.0632929
261.2	0.0616074	0.0540112	0.050571	0.0902965	0.0774104	0.0591692	0.0548289	0.0389292	0.0262389	0.0678219	0.0529063	0.0436485	0.0737332	0.0486999	0.0300439	0.0802835	0.0731916	0.0594333	0.0732792	0.0360663	0.0271261	0.111492	0.0822068	0.0636915
261.4	0.0607209	0.0538455	0.0502525	0.0905203	0.0775951	0.0591604	0.0546612	0.0387076	0.0259663	0.067706	0.0530606	0.0436641	0.0735658	0.0477335	0.029384	0.0808752	0.0729768	0.0594846	0.0733243	0.0361363	0.0265269	0.11149	0.0820574	0.0638786
261.6	0.0607637	0.0535484	0.0503849	0.0903446	0.0774044	0.0592632	0.0550314	0.0391888	0.0261709	0.0671706	0.0524503	0.0432115	0.0731376	0.0472287	0.0292688	0.0808612	0.0728282	0.0601863	0.0733966	0.0367991	0.0269001	0.111205	0.0821594	0.0644743
261.8	0.0605317	0.0527958	0.0498265	0.0909812	0.0774206	0.0596789	0.0556404	0.0393837	0.0267413	0.067156	0.0525741	0.042973	0.0731308	0.0469406	0.02941	0.0808942	0.0724151	0.0603489	0.0737788	0.0369833	0.026968	0.111343	0.0817985	0.0652196
262	0.0598827	0.0520081	0.0494154	0.0910604	0.0776633	0.060294	0.0558189	0.038588	0.0263905	0.0670238	0.0525658	0.0427906	0.0728778	0.0464404	0.029192	0.0811748	0.0724284	0.0606856	0.0736277	0.0373667	0.0267665	0.111328	0.0820813	0.0660041
262.2	0.0601916	0.0521732	0.0487769	0.0912437	0.0775413	0.0600808	0.055411	0.0381055	0.0257168	0.0668722	0.0523372	0.0427616	0.0727849	0.0458403	0.0293126	0.0808241	0.071667	0.059889	0.0741277	0.0383054	0.0268197	0.111056	0.0816335	0.0662789
262.4	0.0605819	0.0523415	0.0482831	0.0913139	0.077423	0.0600948	0.0547254	0.0372543	0.0248693	0.0669206	0.0521909	0.0428578	0.0731568	0.0463011	0.0301775	0.08087	0.0718223	0.0603969	0.0734675	0.0382749	0.0263924	0.111163	0.081571	0.066474
262.6	0.0608324	0.0530076	0.0487961	0.0911093	0.0770829	0.06009	0.0548663	0.0368125	0.0250869	0.066875	0.0526396	0.042499	0.0738161	0.046524	0.0309779	0.0808935	0.0716717	0.0604255	0.073206	0.0382971	0.026164	0.11138	0.0814464	0.066116
262.8	0.0605846	0.0530225	0.0481575	0.0910288	0.0768821	0.0605424	0.0549489	0.036315	0.0247342	0.0669025	0.0528113	0.0430572	0.0738066	0.0463433	0.0313721	0.0811814	0.0714556	0.0600492	0.0730787	0.0389773	0.0261966	0.111237	0.0814729	0.0658056
263	0.0600848	0.0529592	0.0479521	0.0911186	0.0771132	0.0604762	0.0552208	0.0361307	0.0256287	0.0672976	0.0535723	0.044116	0.0738551	0.0463168	0.0313836	0.0821096	0.0719663	0.0605505	0.0732034	0.0393902	0.0262347	0.11094	0.0810095	0.0652559
263.2	0.0598363	0.0525907	0.0469308	0.0913045	0.076883	0.0606853	0.055922	0.0369999	0.0265317	0.0678223	0.0543196	0.044933	0.0741287	0.0467889	0.0317642	0.0821682	0.0721689	0.0604564	0.0737242	0.0397163	0.0265633	0.110095	0.0800762	0.0646016
263.4	0.060325	0.0528373	0.0471417	0.091066	0.0764937	0.0607871	0.0562187	0.0374677	0.0269492	0.0684567	0.0543419	0.0452026	0.0739478	0.0471302	0.0322751	0.0826729	0.0725242	0.0603393	0.0740189	0.0405139	0.0273643	0.109414	0.0802746	0.0643548
263.6	0.060511	0.0529236	0.0479118	0.090909	0.0762682	0.0604713	0.0564902	0.0375351	0.027311	0.0689541	0.0541698	0.0455236	0.0734606	0.0470616	0.0323776	0.0824008	0.0721156	0.0595366	0.073736	0.0409781	0.0280262	0.108676	0.0803093	0.0637487
263.8	0.0608309	0.0531152	0.0484224	0.0907489	0.0758668	0.0602598	0.057058	0.0380945	0.0276626	0.0692076	0.0546062	0.045822	0.0730963	0.0469594	0.031805	0.0829678	0.072965	0.059323	0.0736203	0.0411655	0.0282813	0.108512	0.0806038	0.063968
264	0.0609004	0.0531955	0.0479376	0.090951	0.076064	0.0600657	0.0568633	0.0381114	0.0278976	0.0697529	0.0549695	0.0460555	0.0732672	0.0473468	0.0319786	0.0827988	0.073042	0.0592859	0.0740332	0.0415279	0.0290667	0.108079	0.0803771	0.0639374
264.2	0.0606136	0.0528666	0.0482574	0.0910474	0.0762542	0.0596317	0.0568635	0.0380876	0.0280309	0.0693942	0.0545763	0.0455677	0.0731782	0.0475204	0.0316391	0.0826926	0.0731161	0.0587293	0.0744689	0.0414586	0.0291881	0.108322	0.0808282	0.0643989
264.4	0.0603056	0.0521971	0.0479028	0.0903754	0.076137	0.0593016	0.0573072	0.0383937	0.0279856	0.0692401	0.0543533	0.0455249	0.0737971	0.0479186	0.031778	0.082378	0.0733133	0.0586874	0.0744207	0.0415655	0.0297595	0.108245	0.0806648	0.0639712
264.6	0.0608358	0.0525555	0.048534	0.0908688	0.0766946	0.0595485	0.057522	0.0388393	0.02822	0.0693882	0.0542737	0.0447144	0.0747092	0.0484368	0.0323383	0.0827982	0.0732515	0.0588632	0.0740497	0.0418055	0.0297324	0.109122	0.0812913	0.0643757
264.8	0.0612097	0.0528079	0.0486852	0.0916324	0.0769985	0.0595694	0.0573879	0.038877	0.0284786	0.0694668	0.0547307	0.0446068	0.0747004	0.0486067	0.0321577	0.0837429	0.0737055	0.0592021	0.074001	0.0411748	0.0303965	0.109869	0.0824197	0.0647009
265	0.0615965	0.0529596	0.0489004	0.0912645	0.0763017	0.0589642	0.057624	0.0389124	0.0285258	0.0689019	0.0546023	0.0447572	0.0744992	0.0485819	0.0316309	0.0835779	0.0737284	0.0592948	0.0739707	0.0411268	0.0308667	0.110283	0.082769	0.0642682
265.2	0.0614117	0.0534512	0.0489337	0.0916183	0.0754774	0.0587975	0.0578767	0.0392569	0.0282825	0.0687069	0.054468	0.0445237	0.0744884	0.0482813	0.0308551	0.083751	0.0736662	0.0597943	0.0747928	0.0410701	0.0310353	0.11112	0.0832471	0.0640828
265.4	0.0618701	0.0538991	0.0489099	0.0915121	0.0756837	0.0588788	0.0577144	0.0394521	0.0281121	0.0685898	0.0539213	0.0441473	0.0742591	0.0478084	0.0305128	0.0838917	0.074048	0.0603122	0.07415	0.0401996	0.0301993	0.111013	0.0834385	0.06437
265.6	0.0626807	0.0542168	0.0491073	0.0911612	0.0751452	0.0585733	0.057999	0.0400771	0.0282832	0.0680976	0.0535166	0.0439966	0.0744799	0.0479045	0.030587	0.0837228	0.0736791	0.0606162	0.0741376	0.0398737	0.0301366	0.111595	0.0837221	0.0652097
265.8	0.0626652	0.0540246	0.0492502	0.0915511	0.0752709	0.0587938	0.057663	0.0394463	0.0280624	0.0680798	0.0536252	0.0438974	0.0741087	0.0472743	0.0302243	0.0837505	0.0734336	0.0604557	0.0743328	0.0394811	0.0295007	0.112119	0.0836133	0.0654195
266	0.0627771	0.0537407	0.0493883	0.0916036	0.0751568	0.0591526	0.0571625	0.0386193	0.0272975	0.0676813	0.0535786	0.0435383	0.0740656	0.0469353	0.0296008	0.0832653	0.0734366	0.0602202	0.0738861	0.0390135	0.0289136	0.112002	0.0834068	0.0650391
266.2	0.0625374	0.0541762	0.0493422	0.0916754	0.0748353	0.0586293	0.0569128	0.038424	0.0270773	0.0678111	0.0535003	0.0439208	0.0740686	0.0465651	0.0300368	0.0823821	0.0731549	0.0599491	0.0738279	0.0387278	0.0285509	0.111698	0.0831143	0.0649809
266.4	0.0627163	0.0542365	0.0491991	0.0908439	0.0745225	0.0586516	0.0566001	0.0378122	0.0262752	0.0678988	0.0534831	0.0435513	0.0747345	0.0475934	0.0305631	0.0822443	0.0732093	0.0604427	0.073088	0.0374978	0.0276925	0.11185	0.0833581	0.0647509
266.6	0.0625591	0.0545097	0.0496977	0.0903921	0.0738973	0.0584651	0.0569549	0.0379805	0.0264621	0.0678629	0.053887	0.0437444	0.0754555	0.0478754	0.0306931	0.0825839	0.0729877	0.0603473	0.0731467	0.0369986	0.0273787	0.111207	0.0828674	0.064141
266.8	0.0625999	0.0544659	0.0502922	0.0903748	0.0744974	0.0590079	0.0569206	0.0384953	0.0263354	0.0680601	0.053942	0.0442896	0.0752958	0.0480119	0.0306831	0.0826872	0.073323	0.0598863	0.0734726	0.0379691	0.0273599	0.109509	0.0814262	0.0624703
267	0.0627944	0.0546117	0.0507387	0.0902555	0.0746789	0.0588606	0.0568488	0.0390213	0.026527	0.0681936	0.0542498	0.0442747	0.075184	0.0482304	0.0307379	0.0828255	0.0734985	0.0598632	0.073888	0.0378196	0.0271046	0.108812	0.0807148	0.0618896
267.2	0.0630227	0.0544014	0.0509392	0.0905762	0.0744705	0.0590399	0.057231	0.0394438	0.0265931	0.0676566	0.0540641	0.0443494	0.0746588	0.0481468	0.0311068	0.0825151	0.0735164	0.0594006	0.0740145	0.0376493	0.027157	0.10847	0.0805029	0.0617681
267.4	0.0632876	0.0539343	0.0509192	0.0905901	0.0745379	0.0587722	0.0575082	0.0393409	0.0264813	0.0677467	0.0543201	0.0442058	0.074421	0.0479148	0.0314124	0.0825713	0.0736146	0.0588335	0.0733515	0.037561	0.0267465	0.108228	0.0804162	0.0618298
267.6	0.0629957	0.0536422	0.0515345	0.0900431	0.0740654	0.0584869	0.058147	0.0400174	0.0273872	0.0673531	0.0541801	0.0435959	0.0748096	0.0482956	0.0315853	0.0825539	0.0732393	0.0583994	0.0732762	0.0374975	0.0268657	0.108069	0.0798873	0.0613674
267.8	0.06228	0.0532315	0.0515976	0.0901468	0.0744899	0.0585525	0.0579147	0.0405821	0.0272749	0.0668924	0.0544157	0.0434278	0.0748514	0.0482236	0.0313464	0.08257	0.0732118	0.0582971	0.0736408	0.0377463	0.0266538	0.108492	0.0798694	0.0612676
268	0.0620694	0.0531877	0.0512984	0.0908346	0.075413	0.0584894	0.057856	0.0406836	0.0274216	0.0673557	0.0544673	0.0434829	0.074837	0.0487768	0.0318457	0.0824147	0.0727063	0.05802	0.0738949	0.038094	0.0269307	0.108931	0.0800068	0.0614314
268.2	0.0617612	0.0526468	0.0513324	0.0906911	0.075024	0.058125	0.0578918	0.0408415	0.0270396	0.067412	0.0549076	0.0432398	0.0753075	0.049198	0.0323259	0.0823759	0.0724717	0.0576327	0.0741583	0.0379062	0.0268111	0.109061	0.0803791	0.0620092
268.4	0.0609975	0.052316	0.0512471	0.0904951	0.0750482	0.0580453	0.0577986	0.0409719	0.0271521	0.0680855	0.0553499	0.0434622	0.075866	0.0492949	0.0325759	0.0824895	0.0721404	0.057593	0.0739174	0.0380142	0.0271071	0.10968	0.0808235	0.0623314
268.6	0.0608617	0.0527556	0.0514239	0.090985	0.0752478	0.0585092	0.0582853	0.0413081	0.0277304	0.0679455	0.0552529	0.0432536	0.0762349	0.0492012	0.0324492	0.0831444	0.0724327	0.0579347	0.0741229	0.0382072	0.0274034	0.110412	0.0817028	0.0632476
268.8	0.060412	0.0529908	0.0512531	0.0904674	0.0750823	0.0581024	0.0582744	0.04149	0.0278175	0.0682159	0.0555122	0.0438974	0.0760392	0.0488412	0.0320331	0.0831313	0.0724776	0.0583478	0.0748417	0.0385588	0.0280031	0.110656	0.0818326	0.0631641
269	0.0595593	0.0525364	0.0500878	0.0899646	0.0743394	0.05752	0.0581167	0.0415485	0.0277991	0.0682131	0.0551114	0.0438658	0.0759235	0.048356	0.0317501	0.0822157	0.0718863	0.0583526	0.0753477	0.0392876	0.027997	0.111419	0.0818549	0.0635018
269.2	0.058607	0.0521293	0.0487896	0.0903342	0.0744278	0.0579461	0.0576922	0.0412804	0.0273445	0.0688559	0.0551758	0.0439856	0.0758812	0.0478662	0.0312306	0.0818831	0.0717783	0.0589153	0.0760471	0.0394196	0.02813	0.111347	0.0820522	0.0636987
269.4	0.059059	0.0522322	0.0483624	0.0906712	0.0751007	0.0580881	0.0569505	0.0406282	0.0271247	0.0693524	0.0550029	0.0443414	0.0755711	0.0476108	0.0308471	0.081744	0.0722153	0.0598142	0.0758288	0.0396512	0.0281271	0.111027	0.0821686	0.0639677
269.6	0.0591851	0.0521749	0.0484741	0.0906841	0.0754579	0.0582257	0.0566357	0.0402947	0.0272101	0.0696364	0.0551448	0.0443959	0.075654	0.0473909	0.0307655	0.0816588	0.0716015	0.0596251	0.0759215	0.0400004	0.0280658	0.111047	0.0818329	0.0640291
269.8	0.0588735	0.0519249	0.0484582	0.0908938	0.0752791	0.058362	0.0561562	0.0397042	0.0267201	0.0698912	0.0549301	0.0444472	0.0755362	0.0468259	0.0303146	0.0816171	0.0719078	0.0596716	0.0754263	0.0399383	0.027784	0.110991	0.0817346	0.0633809
270	0.0592141	0.0517002	0.0483621	0.0902519	0.0749147	0.0582544	0.0560908	0.0390134	0.0267211	0.0699066	0.0546857	0.0439682	0.0757182	0.0471883	0.0303176	0.0812634	0.0718803	0.059341	0.0752119	0.0397824	0.0277723	0.110796	0.081686	0.0641465
270.2	0.0592018	0.051783	0.0481152	0.089706	0.0749486	0.0580053	0.0563811	0.0387527	0.0267826	0.0700584	0.0542371	0.0440318	0.0756956	0.0473912	0.0306274	0.0812356	0.0722358	0.059504	0.0748455	0.0396595	0.0276878	0.110933	0.0821048	0.0648981
270.4	0.0598954	0.0515753	0.0479344	0.0897042	0.0752402	0.0583588	0.0562261	0.0381794	0.0267818	0.0699536	0.0540406	0.0433473	0.0754918	0.0479442	0.0304076	0.0816004	0.0729877	0.0596921	0.074594	0.0393173	0.0273082	0.111109	0.0827139	0.0650337
270.6	0.0598808	0.0512572	0.0481724	0.0897904	0.0748918	0.0583324	0.056264	0.0382108	0.0269731	0.0693332	0.0534679	0.0430651	0.0754911	0.0481877	0.0305106	0.0816984	0.0731747	0.0591449	0.074885	0.039738	0.0275983	0.110958	0.0825407	0.0647466
270.8	0.060977	0.0512498	0.0490119	0.0895222	0.0750335	0.0589675	0.0566866	0.0385972	0.0272922	0.0686342	0.0529886	0.0424332	0.0751249	0.0484186	0.030893	0.0820224	0.073603	0.0589838	0.0743993	0.0400842	0.0275323	0.110542	0.0821144	0.0642108
271	0.0614809	0.051142	0.048786	0.0897381	0.0751431	0.0590264	0.0568359	0.038178	0.0273152	0.0681066	0.0525968	0.0416998	0.0747073	0.0483472	0.0312135	0.0819857	0.0739143	0.0586489	0.0740753	0.0394764	0.0269973	0.111463	0.0829204	0.0652124
271.2	0.0618943	0.0519983	0.048955	0.0902197	0.0753935	0.0593578	0.0571044	0.0377682	0.0278099	0.0679002	0.0532119	0.0416589	0.0746442	0.0480696	0.0310325	0.0816327	0.0741671	0.0583371	0.0733421	0.0388022	0.0263713	0.111918	0.083122	0.0657477
271.4	0.0623053	0.0522135	0.0490892	0.0899716	0.0753455	0.059542	0.0577797	0.0382032	0.0283446	0.0675078	0.052687	0.0408241	0.0751818	0.048412	0.0312422	0.0811778	0.0742587	0.0588009	0.0732239	0.0384107	0.0261917	0.111689	0.0825697	0.0653182
271.6	0.0625516	0.0526598	0.0497564	0.0895288	0.0749099	0.059834	0.0577179	0.0383887	0.0284103	0.0668935	0.0518118	0.0402337	0.0749371	0.0482571	0.0306716	0.0814191	0.0741522	0.059041	0.0734967	0.0384208	0.0265499	0.111491	0.0824032	0.0651514
271.8	0.0630862	0.0529185	0.0508118	0.0898981	0.075403	0.0599758	0.0575914	0.0382012	0.0283059	0.0668833	0.0519741	0.0407544	0.0747226	0.0481767	0.0307628	0.0813887	0.0741485	0.059331	0.0733717	0.0383221	0.0265115	0.111602	0.0825058	0.0650586
272	0.0631628	0.0525729	0.0508891	0.0898716	0.0750925	0.0596385	0.0576689	0.0384824	0.0286369	0.0670262	0.0517838	0.0403356	0.0746502	0.0478741	0.0306774	0.0814502	0.0740596	0.0590382	0.0736914	0.0376633	0.0270072	0.111721	0.0828709	0.065396
272.2	0.0626495	0.0524927	0.0505916	0.0894331	0.0744593	0.0595501	0.0575864	0.0384358	0.0284032	0.0675194	0.0523465	0.0409903	0.0744519	0.047364	0.030232	0.0813948	0.0739544	0.0590072	0.0738916	0.0372593	0.026755	0.11143	0.0826335	0.0652733
272.4	0.0623087	0.0526548	0.050752	0.0895417	0.0743935	0.0592611	0.0573099	0.0381438	0.0283617	0.0676581	0.0525066	0.041058	0.0738365	0.0462053	0.0292011	0.0813509	0.0739613	0.0593587	0.073455	0.0369586	0.0265517	0.111491	0.0828819	0.0648857
272.6	0.0624004	0.0527972	0.051081	0.0893662	0.0738145	0.0588182	0.0573967	0.038294	0.0284272	0.0672652	0.0523215	0.0409786	0.0734272	0.0453158	0.0288291	0.0815315	0.0739518	0.0597208	0.0736887	0.0370998	0.0270814	0.111284	0.0828373	0.0644262
272.8	0.0625657	0.0532116	0.0513417	0.0891936	0.0732641	0.058234	0.056629	0.0379987	0.0277385	0.0674875	0.0525097	0.0415484	0.0731429	0.0449879	0.0284553	0.0812428	0.0733917	0.0600491	0.0741656	0.037653	0.0270402	0.110846	0.0820545	0.0634312
273	0.0621121	0.0531877	0.0511077	0.0900612	0.0734048	0.0584013	0.0559762	0.03751	0.0276694	0.0671576	0.0520135	0.0412189	0.0724228	0.0441124	0.0277136	0.0810948	0.073534	0.0607421	0.0740692	0.0377807	0.0272026	0.111255	0.0824446	0.0637358
273.2	0.0622074	0.0535394	0.0510743	0.0904673	0.0734827	0.058595	0.0555243	0.036734	0.0271965	0.0674043	0.0521686	0.0417576	0.0726833	0.0443481	0.0272693	0.0814361	0.073667	0.0614229	0.0742714	0.0380639	0.0276395	0.110674	0.0825909	0.0633939
273.4	0.0628102	0.0543854	0.0515221	0.0904565	0.0734706	0.0585643	0.0548999	0.0364364	0.027012	0.0677364	0.0525213	0.0425741	0.0725127	0.0440212	0.0269958	0.0821219	0.0740698	0.0620224	0.0742057	0.0384851	0.0281512	0.110103	0.0819339	0.0628144
273.6	0.0633702	0.0548409	0.0518757	0.0904911	0.0735849	0.0587043	0.0544796	0.0366201	0.0266203	0.0677149	0.0531894	0.0426143	0.0728832	0.0444448	0.0275451	0.0820613	0.0738203	0.0613884	0.0742273	0.0386162	0.0281897	0.11014	0.0817044	0.0627671
273.8	0.0631677	0.0547501	0.0514514	0.0903409	0.0730848	0.0583193	0.0542969	0.0368595	0.0266198	0.0674269	0.0530321	0.0424819	0.0736077	0.0448482	0.0275302	0.0823824	0.0737494	0.0613136	0.0742162	0.0386027	0.0283438	0.110433	0.0820853	0.062912
274	0.0634039	0.0552581	0.0519464	0.0901491	0.0734879	0.0581439	0.05451	0.0370012	0.0268686	0.0676097	0.0534599	0.042183	0.0740648	0.0455266	0.0280213	0.0823529	0.0737329	0.061272	0.0743569	0.0391079	0.028627	0.111001	0.082185	0.0636662
274.2	0.0635726	0.055094	0.0517151	0.0908749	0.0741924	0.0585215	0.0545996	0.0372807	0.0267675	0.0678705	0.0536592	0.0424176	0.0744236	0.0461004	0.0279696	0.0825184	0.0741931	0.0613491	0.0743545	0.039506	0.0286894	0.111856	0.0827632	0.0643262
274.4	0.0634778	0.0553818	0.0513774	0.0915018	0.0750813	0.0588232	0.0548429	0.0376155	0.026825	0.067606	0.0539354	0.0423054	0.0744909	0.0466112	0.0281144	0.0831146	0.0746737	0.0614496	0.0746584	0.0396412	0.0284793	0.112576	0.0830726	0.0644807
274.6	0.0635718	0.0554423	0.0516472	0.0910013	0.0749655	0.058938	0.0553669	0.0381714	0.0265989	0.0674281	0.0536708	0.0422042	0.0748867	0.0467054	0.0283538	0.0832805	0.0742796	0.0609844	0.0751433	0.039567	0.0288688	0.112634	0.08289	0.0644571
274.8	0.063923	0.0561322	0.051781	0.0913774	0.0754149	0.0596986	0.0561945	0.0384186	0.0268605	0.0673872	0.0539304	0.0424947	0.075307	0.0472626	0.0284882	0.0834945	0.0744775	0.0606149	0.0746241	0.0395005	0.0285356	0.112676	0.0826412	0.0643948
275	0.0637635	0.0562877	0.0511119	0.0918499	0.0759472	0.0599684	0.0561947	0.0380197	0.0263252	0.0682834	0.0534391	0.0425289	0.0756559	0.0477859	0.0285848	0.0831296	0.0746991	0.0603335	0.0751721	0.0394658	0.0286494	0.113087	0.0828568	0.0646514
275.2	0.0633258	0.0566662	0.0509461	0.0922396	0.0765612	0.0606386	0.0561713	0.0380905	0.0262078	0.0687815	0.0537973	0.042457	0.0758184	0.0479432	0.0283661	0.0832381	0.0746111	0.0607136	0.0753537	0.0391898	0.0285986	0.113329	0.0828807	0.0651195
275.4	0.062787	0.0559838	0.0507641	0.0917629	0.0762584	0.0603621	0.0568351	0.0385088	0.0260888	0.0685955	0.0530002	0.0424222	0.075606	0.0485244	0.0289247	0.0834074	0.0745312	0.0612068	0.0753904	0.0393133	0.0286955	0.112683	0.0821306	0.0649015
275.6	0.062367	0.0556442	0.0505655	0.0915874	0.0762025	0.0602329	0.0563025	0.0383551	0.0256283	0.0688034	0.052929	0.043028	0.0751668	0.0485202	0.0287678	0.0834537	0.0746177	0.0608486	0.0753022	0.0394105	0.0283713	0.113502	0.0825315	0.0654973
275.8	0.062213	0.0550743	0.0505415	0.0917508	0.0764976	0.0602013	0.056829	0.0387407	0.0261375	0.0691396	0.0533444	0.0430425	0.0752374	0.0486045	0.0292024	0.0831039	0.0744458	0.0608906	0.0748121	0.0392312	0.027682	0.114075	0.0826965	0.0653627
276	0.0616184	0.0545464	0.0497713	0.091744	0.0765217	0.0598513	0.0567258	0.0390303	0.026291	0.0690793	0.0531555	0.042789	0.0746959	0.0478998	0.0292109	0.0827443	0.0740559	0.0604921	0.0746251	0.0387336	0.0271774	0.114168	0.0826473	0.0652593
276.2	0.0615515	0.0549559	0.0494683	0.0919681	0.077046	0.0599394	0.0571183	0.0388038	0.0262296	0.0691476	0.0529519	0.0432341	0.074344	0.0478568	0.0290376	0.0829618	0.0742977	0.0608575	0.0740671	0.038509	0.0262377	0.114439	0.0827431	0.0652441
276.4	0.0614499	0.054745	0.0497902	0.0921069	0.0771962	0.0599355	0.057335	0.0390759	0.0264379	0.0687585	0.053119	0.0432443	0.0745061	0.0478512	0.0287528	0.082977	0.0744125	0.0608464	0.0732929	0.0379609	0.025659	0.11396	0.0827464	0.0645643
276.6	0.0615939	0.054907	0.0504389	0.0916519	0.0764055	0.059216	0.056968	0.0390722	0.0261734	0.0678217	0.0523499	0.0432056	0.0747149	0.047343	0.0286262	0.0833871	0.0744417	0.0611342	0.0732303	0.0380036	0.0255604	0.11359	0.0824943	0.0643055
276.8	0.0613865	0.0550755	0.0503674	0.0909106	0.0756875	0.0589759	0.0572089	0.0393217	0.0264782	0.0671998	0.052488	0.0433201	0.0741374	0.0470034	0.0279703	0.0829015	0.0739253	0.0611156	0.0727874	0.0381362	0.0246639	0.113259	0.0825494	0.0642297
277	0.0613629	0.0550001	0.050023	0.090821	0.0756256	0.0589706	0.0569859	0.0392561	0.0268844	0.0666629	0.0521691	0.0429557	0.0741724	0.0467811	0.0278436	0.0825967	0.0739996	0.0612003	0.0723868	0.0376474	0.0245782	0.113131	0.0829466	0.0645464
277.2	0.0618222	0.054984	0.0499761	0.0906736	0.0752915	0.0589623	0.0573758	0.0398612	0.0272999	0.066797	0.052786	0.0431005	0.0748619	0.046974	0.0282758	0.0824524	0.0740415	0.0609986	0.0721521	0.0375082	0.0245291	0.112506	0.0828564	0.0640025
277.4	0.0624281	0.0549278	0.0500511	0.0900679	0.0746959	0.0587409	0.0572437	0.0403591	0.0273209	0.0666912	0.0534408	0.043165	0.0745723	0.0465828	0.0275325	0.0825114	0.0741927	0.0609368	0.0725572	0.0382236	0.0254706	0.111744	0.0823139	0.0636283
277.6	0.0628897	0.0547114	0.0500526	0.0902211	0.074985	0.0588305	0.0571685	0.0409499	0.0279439	0.0667365	0.05377	0.0431109	0.0751934	0.047032	0.0275633	0.0820156	0.0740679	0.0604428	0.0729215	0.0382527	0.0252246	0.112128	0.0826738	0.0638924
277.8	0.0627814	0.0544248	0.0501871	0.0896703	0.0747323	0.0584404	0.0570584	0.0402639	0.0278688	0.0664577	0.0537432	0.0427096	0.0755424	0.0468781	0.0274138	0.0823259	0.0742764	0.0608936	0.0727784	0.0383071	0.0247846	0.111794	0.082259	0.0633999
278	0.0629192	0.0546584	0.0506782	0.0893532	0.0750892	0.0585232	0.0573067	0.0407179	0.0280074	0.0664256	0.0538334	0.0422799	0.0762342	0.0475054	0.0280225	0.0826501	0.0745637	0.0611993	0.073318	0.0389016	0.0254308	0.111874	0.0825278	0.0638394
278.2	0.0632834	0.0541351	0.0503757	0.0889994	0.0751104	0.0587338	0.0579198	0.0407119	0.0281062	0.0663408	0.0536924	0.0422065	0.0767656	0.0474696	0.0277362	0.0829937	0.0749496	0.061047	0.0736257	0.0391859	0.0257127	0.111661	0.0827694	0.0642264
278.4	0.0628993	0.053588	0.0498187	0.0893293	0.0757649	0.0590978	0.0583519	0.0406327	0.0282142	0.0663195	0.0537273	0.0418282	0.0769514	0.0477119	0.0277219	0.0833435	0.0751149	0.0612992	0.0732942	0.0387679	0.0255323	0.111251	0.082108	0.0633998
278.6	0.0630636	0.0529522	0.0499692	0.0895313	0.0757099	0.0596389	0.058584	0.0402712	0.0281588	0.0668084	0.0532783	0.0416416	0.0773133	0.048031	0.0277742	0.0836484	0.0751594	0.0610101	0.0741472	0.0394044	0.0264877	0.1109	0.0822041	0.0632864
278.8	0.0625808	0.0523516	0.0497375	0.0902559	0.0759747	0.0601355	0.058225	0.0396841	0.0278823	0.0675053	0.0532944	0.0420594	0.0774262	0.0485031	0.0280359	0.0834818	0.0753688	0.0606311	0.0743749	0.0398389	0.0271269	0.110683	0.0825022	0.0632767
279	0.0624207	0.0514838	0.049053	0.0903884	0.0763699	0.0605983	0.0582298	0.039626	0.0274806	0.0680591	0.0531496	0.0416666	0.077241	0.0483255	0.0277866	0.0838626	0.0756599	0.0612569	0.0749301	0.0399949	0.0277324	0.110785	0.0827537	0.0637266
279.2	0.0613291	0.0507821	0.0483446	0.0910265	0.0771145	0.0613362	0.0579513	0.0387946	0.0273644	0.0679217	0.0531783	0.0414043	0.0764173	0.0478184	0.027751	0.0844413	0.0754997	0.0613926	0.0749099	0.0396701	0.0273002	0.110738	0.0825447	0.0635517
279.4	0.0608233	0.050067	0.0480627	0.0910248	0.0765811	0.0611402	0.0578745	0.0381798	0.0266717	0.0682077	0.0530019	0.0417559	0.0762467	0.0480104	0.0278747	0.0846037	0.0754071	0.061925	0.0741707	0.039418	0.0270304	0.11094	0.082228	0.0633519
279.6	0.0604879	0.0493877	0.0480275	0.0920066	0.0770107	0.0616571	0.0569608	0.0374744	0.0259133	0.0685708	0.0528158	0.0419193	0.0762381	0.048363	0.0284458	0.0842975	0.0753813	0.0621612	0.074243	0.0393359	0.0268375	0.111688	0.0825187	0.0633161
279.8	0.0604807	0.0493166	0.0482438	0.0930488	0.0774552	0.0619598	0.0569519	0.0372516	0.025638	0.0686445	0.0527373	0.0417643	0.0760139	0.048036	0.0292315	0.0844007	0.0754067	0.0626869	0.0740042	0.0390603	0.0268748	0.111476	0.0823453	0.0632583
280	0.0598468	0.0491812	0.0480574	0.093719	0.0778845	0.0623314	0.0566324	0.0370785	0.0254098	0.0684354	0.0521027	0.0419028	0.0759094	0.0479831	0.0297494	0.0844402	0.0754672	0.0625127	0.0738817	0.0386198	0.0267297	0.110846	0.0820708	0.0629777
280.2	0.0595126	0.0496508	0.0479615	0.0937178	0.0777051	0.0621973	0.0562383	0.0365121	0.0244257	0.0683904	0.0517258	0.04236	0.0761907	0.0480656	0.0298614	0.0850066	0.0753876	0.0628355	0.0742297	0.0389874	0.027085	0.110578	0.0818632	0.0625355
280.4	0.0590278	0.0496278	0.0481888	0.0940496	0.0773887	0.0619756	0.0559928	0.0367668	0.0240423	0.0687358	0.0522433	0.0429728	0.0762975	0.0475012	0.0301311	0.0848809	0.0751428	0.0628067	0.0738094	0.038787	0.0269084	0.110202	0.0817584	0.062356
280.6	0.0594121	0.0500594	0.048604	0.0937793	0.0768601	0.0614492	0.0556362	0.0364828	0.0238711	0.0681294	0.0516809	0.0428521	0.0764233	0.046862	0.0308043	0.0844659	0.0748644	0.0628396	0.0731607	0.0388091	0.0268596	0.109781	0.0816327	0.0621404
280.8	0.0595294	0.050507	0.0482845	0.0932031	0.0764802	0.0615409	0.0563032	0.0371623	0.0246744	0.0685486	0.0519214	0.0429139	0.0751168	0.0462988	0.0307362	0.0835382	0.0741093	0.0626632	0.0726909	0.038426	0.0263391	0.109859	0.0817504	0.0617635
281	0.059852	0.0509295	0.0483716	0.0939824	0.0771125	0.0619005	0.056559	0.0380788	0.0252557	0.0682107	0.0519747	0.0427683	0.0759226	0.0466644	0.0314769	0.0834151	0.0742698	0.0629964	0.0726817	0.038065	0.0264482	0.109654	0.081215	0.0617216
281.2	0.0601141	0.0513314	0.0490739	0.0940063	0.0769257	0.0619765	0.0567601	0.0386803	0.0260523	0.0680533	0.0527827	0.0426516	0.0756213	0.0463323	0.0311432	0.0831635	0.0740137	0.0627848	0.0727437	0.0383247	0.026624	0.109945	0.0809906	0.0619797
281.4	0.0603973	0.0514589	0.0492586	0.0932701	0.0763833	0.0616113	0.0568742	0.039283	0.0262871	0.0679748	0.0530075	0.0429291	0.0748167	0.0459618	0.0300773	0.0825557	0.0732751	0.0622022	0.0732918	0.0386377	0.0268712	0.109992	0.0808615	0.0625708
281.6	0.0602847	0.0517252	0.0491943	0.0930109	0.0764191	0.061566	0.0567843	0.0392077	0.0267513	0.0678302	0.0526289	0.0428485	0.074778	0.0459878	0.0301611	0.0827168	0.0733058	0.0620665	0.0731631	0.0381331	0.0264872	0.110755	0.081249	0.0631503
281.8	0.0608807	0.0527543	0.0493886	0.0922914	0.0762837	0.0615026	0.0570688	0.0397547	0.0269757	0.0676035	0.0530216	0.0429382	0.0752126	0.0464206	0.030621	0.0828819	0.0730703	0.0618626	0.0735298	0.0386024	0.0267045	0.11063	0.0812446	0.0632701
282	0.0610916	0.0532988	0.0495125	0.0919843	0.0762215	0.0615368	0.0577737	0.0407724	0.0273666	0.0677118	0.0532198	0.0429045	0.0752787	0.0470203	0.0304772	0.0826691	0.072843	0.0615743	0.0736103	0.0389065	0.0271982	0.110797	0.0813345	0.0637328
282.2	0.0612457	0.0530629	0.0489854	0.091483	0.0760739	0.0612181	0.0578706	0.0405232	0.0273111	0.0680837	0.0533889	0.0429397	0.0758326	0.0473511	0.0303845	0.0829308	0.0730631	0.0614176	0.0736501	0.0391218	0.0269586	0.110652	0.0811919	0.0638393
282.4	0.0615913	0.0531983	0.0485386	0.0914226	0.0762451	0.06118	0.0572985	0.040616	0.0275827	0.0685039	0.0535743	0.0426005	0.0757471	0.0481275	0.0298208	0.0832852	0.0730198	0.0612839	0.073944	0.0393516	0.0268466	0.110688	0.0813794	0.0636053
282.6	0.0617078	0.053136	0.0483356	0.0908882	0.0761278	0.0613302	0.0575778	0.0408664	0.0280213	0.0686393	0.053484	0.0427284	0.0757125	0.0481017	0.0294185	0.0833341	0.0732599	0.0609361	0.0743752	0.0394361	0.0272303	0.110875	0.0819365	0.0640108
282.8	0.0615255	0.0530788	0.0481019	0.0906009	0.0759957	0.0610925	0.0578393	0.0409545	0.0278082	0.0680267	0.0532096	0.0427597	0.0753845	0.047761	0.0289311	0.0829087	0.0732401	0.060528	0.0744357	0.0393815	0.0271523	0.110846	0.0817527	0.0640632
283	0.0614059	0.0529411	0.0476984	0.0901186	0.0763498	0.0612478	0.0585264	0.0412384	0.0278125	0.0679193	0.053178	0.0429917	0.075559	0.0474267	0.0281063	0.083162	0.0733415	0.0608625	0.0743037	0.0389643	0.02721	0.111565	0.0818672	0.064277
283.2	0.0616209	0.0531358	0.0477923	0.0904293	0.0767644	0.0616919	0.0584293	0.0403837	0.0273407	0.0677864	0.0532721	0.0430712	0.0754594	0.0476266	0.0280619	0.0831435	0.0735804	0.06118	0.0743481	0.0389658	0.0265535	0.111716	0.0813806	0.0641581
283.4	0.0616363	0.0526921	0.0481746	0.0904623	0.0760995	0.061133	0.0585554	0.0399453	0.026691	0.0678272	0.052969	0.0433251	0.0757025	0.048452	0.0280826	0.0829125	0.0738703	0.0616851	0.0739199	0.0395555	0.0267526	0.111502	0.0812858	0.0642488
283.6	0.0615431	0.0523861	0.048315	0.0908469	0.0761171	0.0608472	0.0583047	0.0394219	0.0267933	0.0676779	0.0529452	0.0436761	0.0755982	0.048998	0.0280336	0.0827973	0.0742173	0.06151	0.0740286	0.0396495	0.0264802	0.11161	0.0816904	0.0647415
283.8	0.0616187	0.0526288	0.0482911	0.090762	0.0756602	0.0603335	0.0585364	0.0390657	0.0264827	0.0674527	0.0532022	0.044002	0.0758333	0.0488905	0.0280727	0.0832357	0.0746622	0.0618069	0.073971	0.0400359	0.026741	0.111092	0.0816461	0.0643913
284	0.0608992	0.051791	0.0474384	0.0904729	0.0752277	0.0599878	0.0582403	0.0389185	0.026092	0.0672077	0.0528089	0.0438089	0.075688	0.0486705	0.0279472	0.0834825	0.0747917	0.0617746	0.0739556	0.0405117	0.0265676	0.110641	0.0816651	0.0641594
284.2	0.0610439	0.051545	0.0473554	0.0902796	0.0749796	0.0593965	0.0585497	0.039054	0.0262167	0.0672151	0.0525934	0.0442438	0.0753684	0.0482508	0.0276436	0.0839521	0.0747556	0.0621211	0.0738884	0.0411062	0.0267227	0.111362	0.0820392	0.0643603
284.4	0.0607924	0.0508287	0.0473734	0.0906574	0.0752644	0.0591802	0.0591099	0.0391625	0.0265173	0.067418	0.0527916	0.0443217	0.0755666	0.0482145	0.0282036	0.0844121	0.0754859	0.0624431	0.0734708	0.0407053	0.0257287	0.1112	0.082272	0.0644295
284.6	0.061134	0.0509751	0.0473118	0.0901892	0.0755221	0.0593062	0.0593455	0.0389843	0.0271777	0.0671808	0.052647	0.0440991	0.0756413	0.0485842	0.0285328	0.084282	0.075605	0.0623753	0.0736529	0.0409256	0.0259805	0.110652	0.0821674	0.0635428
284.8	0.0609241	0.0509668	0.0474547	0.0900928	0.07564	0.0590328	0.0593374	0.0388939	0.0274441	0.0669757	0.0527214	0.043861	0.0750313	0.0481027	0.0285953	0.084005	0.0752505	0.0623192	0.0740914	0.0408215	0.0254764	0.110403	0.0823735	0.0635386
285	0.0608945	0.0510675	0.0479404	0.0905333	0.0763062	0.0593662	0.0592214	0.0390239	0.0276131	0.0662978	0.0529808	0.0435511	0.0753177	0.0481453	0.0289773	0.0841991	0.0750734	0.0625218	0.0738543	0.0405037	0.0254249	0.110519	0.0824411	0.0639984
285.2	0.0608601	0.0507817	0.0485744	0.0897647	0.0755054	0.0592751	0.0592097	0.0392725	0.0275043	0.0662985	0.0531494	0.0436197	0.074387	0.0477421	0.0281168	0.0842648	0.0744907	0.0620635	0.0743148	0.0405551	0.0257025	0.111686	0.0832562	0.0652709
285.4	0.0609442	0.0508627	0.0487499	0.0891816	0.0752813	0.0589495	0.059284	0.0398855	0.0274725	0.0669141	0.0530611	0.0435006	0.0742439	0.0479314	0.0279953	0.084296	0.0740824	0.0614821	0.0744465	0.0400633	0.0257595	0.111313	0.083138	0.0648895
285.6	0.0609954	0.0514493	0.0489528	0.0892306	0.0759428	0.0589892	0.0587219	0.0394002	0.0276142	0.0673651	0.0534789	0.0440447	0.0747061	0.0485201	0.0282227	0.0847286	0.0743271	0.0616198	0.0746494	0.0400633	0.02607	0.111864	0.0833283	0.0649068
285.8	0.0618441	0.0523434	0.0491529	0.0892909	0.0759556	0.0593536	0.0581422	0.0394481	0.0276523	0.0682758	0.0540663	0.044149	0.0749609	0.0488495	0.0283886	0.0842829	0.0738646	0.0609868	0.0749281	0.0398186	0.0261728	0.112009	0.0833733	0.0646665
286	0.0621591	0.0522997	0.0495754	0.0893857	0.0756115	0.0592195	0.0579505	0.039064	0.0274477	0.0684134	0.0539104	0.0435261	0.0742639	0.048762	0.0277622	0.0848403	0.0743254	0.0609788	0.0753386	0.0397299	0.0262963	0.111748	0.0831334	0.0642452
286.2	0.0623359	0.0524217	0.0497692	0.0895578	0.0754773	0.0593238	0.0572342	0.038901	0.0275514	0.0690304	0.0533955	0.0430895	0.0743587	0.0486888	0.0273041	0.0855259	0.0747723	0.0607747	0.075978	0.0395536	0.026533	0.111275	0.0827023	0.0639192
286.4	0.0626455	0.0533321	0.0501408	0.0897369	0.0750188	0.0594781	0.0569315	0.0391608	0.0277174	0.0689019	0.0530588	0.0426483	0.0739482	0.0482068	0.0266007	0.0857309	0.0751124	0.0610569	0.0762351	0.0393017	0.026822	0.111318	0.082698	0.0638924
286.6	0.0624531	0.0537373	0.050364	0.0893892	0.0749847	0.0598606	0.0571017	0.0391251	0.0277271	0.0687922	0.0531363	0.0428135	0.0737332	0.0480542	0.0266129	0.0853153	0.0756835	0.0611208	0.0762531	0.0391413	0.0273659	0.111367	0.0822213	0.0637924
286.8	0.0626799	0.0542109	0.0507648	0.0893649	0.0751977	0.0597857	0.0570966	0.0391437	0.0273725	0.0687768	0.0532282	0.0427693	0.0737973	0.0477054	0.0265164	0.0845366	0.0756102	0.0607952	0.0765235	0.0395785	0.0279089	0.111411	0.0818499	0.0637074
287	0.0631685	0.0549501	0.0513981	0.089639	0.0757052	0.0599223	0.0569191	0.0390602	0.0273339	0.0692105	0.0537866	0.0430122	0.0740362	0.0477165	0.0266219	0.0839928	0.0755241	0.0605262	0.0763139	0.0392053	0.0274929	0.111757	0.081974	0.0637658
287.2	0.0633664	0.0553329	0.0514862	0.0899778	0.0757695	0.0599645	0.0572997	0.0390732	0.0277336	0.0684754	0.0538628	0.0425165	0.074125	0.048156	0.0264561	0.0832878	0.0754684	0.0600398	0.076155	0.039734	0.0272467	0.111406	0.081828	0.0639576
287.4	0.0629928	0.0549688	0.0514293	0.089925	0.0748248	0.0591055	0.0568463	0.0388563	0.027351	0.0676734	0.0530401	0.0422316	0.0740217	0.0484707	0.0263233	0.0831578	0.0754348	0.0599766	0.0758442	0.0395303	0.0272953	0.111031	0.0820873	0.0638203
287.6	0.0627981	0.05474	0.0509192	0.0900594	0.0746338	0.0587583	0.0568836	0.039154	0.0271867	0.0673515	0.0530371	0.041867	0.0739931	0.0481613	0.0257249	0.083041	0.0756104	0.0600869	0.0756338	0.0388566	0.0268964	0.111224	0.0824643	0.0640346
287.8	0.0627142	0.0548803	0.0506124	0.0900539	0.0738648	0.0581429	0.0566142	0.0389929	0.0262904	0.0672725	0.0530741	0.0414801	0.0737195	0.0474774	0.0256443	0.0829634	0.0754606	0.060408	0.0754037	0.0387975	0.02699	0.110738	0.0825591	0.064031
288	0.0622883	0.0540994	0.0502264	0.0903352	0.0735864	0.058073	0.0562505	0.0393672	0.0260079	0.0671904	0.0529	0.0416319	0.0729982	0.0469156	0.0257357	0.0829682	0.0752581	0.0602712	0.0755262	0.0390247	0.0268956	0.110914	0.0824205	0.0642096
288.2	0.0618993	0.0539531	0.0501556	0.0910001	0.073788	0.0580785	0.0570895	0.0398392	0.026533	0.0671707	0.0533131	0.0418469	0.0726789	0.0465041	0.0255804	0.0833831	0.0757845	0.0607884	0.0752893	0.0385019	0.0263001	0.110704	0.0822562	0.0642103
288.4	0.0612264	0.0532637	0.0499691	0.0910096	0.0742691	0.0578916	0.0570463	0.039624	0.0261174	0.0671535	0.0540844	0.0418644	0.0730041	0.0471714	0.0264264	0.083404	0.075609	0.0611925	0.0754188	0.0380274	0.0261789	0.109941	0.082062	0.0639875
288.6	0.0611163	0.0532951	0.0501141	0.0908328	0.0745075	0.0579043	0.0563955	0.0392486	0.0255935	0.0668627	0.0538742	0.0419081	0.0738278	0.0472135	0.0269858	0.0828571	0.0746281	0.0607565	0.0752917	0.0379852	0.0263076	0.109763	0.0823917	0.0642671
288.8	0.0607127	0.0526288	0.0500996	0.0907454	0.0745698	0.0579116	0.056368	0.0387185	0.0251966	0.0670241	0.0538176	0.0422651	0.0738576	0.0467887	0.0274948	0.0822557	0.0735927	0.061117	0.0749418	0.0376015	0.0259933	0.109779	0.0826905	0.0649413
289	0.0612218	0.0525197	0.0506046	0.0906865	0.074659	0.0578451	0.0567226	0.0396787	0.0255961	0.0672068	0.0540234	0.0421052	0.0738875	0.0470338	0.0276999	0.0824727	0.0730927	0.0612093	0.0744273	0.0373768	0.0258101	0.110636	0.0830218	0.0657073
289.2	0.0609503	0.0520996	0.0503313	0.0903174	0.0743772	0.0579472	0.0572851	0.0408168	0.0256109	0.0676374	0.0540805	0.0422451	0.0739328	0.0474207	0.0275785	0.0824498	0.0728542	0.0613175	0.0746282	0.0373256	0.0258767	0.111214	0.0831612	0.0662051
289.4	0.0611748	0.0521408	0.0500556	0.0902264	0.0745797	0.0578498	0.0571863	0.0406698	0.0257713	0.0677149	0.0542047	0.0420442	0.074606	0.0480576	0.0280191	0.0823838	0.0728414	0.061252	0.0742931	0.0371272	0.0258991	0.111009	0.0826845	0.0655677
289.6	0.0615452	0.0520081	0.0500353	0.0910685	0.0755491	0.0585482	0.0574239	0.0409401	0.0264225	0.0678427	0.0540508	0.0422614	0.0749597	0.048213	0.0282986	0.082286	0.0727591	0.0613543	0.0739878	0.0367342	0.0256425	0.111787	0.0826798	0.0654058
289.8	0.0619733	0.0519205	0.0501658	0.0912233	0.0755373	0.0593564	0.0569559	0.0410685	0.0263412	0.0683201	0.0539875	0.0417282	0.0745213	0.0478595	0.0280103	0.081852	0.0724368	0.0612545	0.0733752	0.0357874	0.0255579	0.11155	0.0824584	0.0648609
290	0.0623823	0.051945	0.0503145	0.0911774	0.0755822	0.0595124	0.0573769	0.0412968	0.0267509	0.0681121	0.0535604	0.0417439	0.0741558	0.047585	0.0282114	0.0823856	0.0726048	0.0612177	0.0736724	0.0360433	0.0254243	0.111187	0.0823652	0.0644248
290.2	0.0627463	0.0521705	0.0506446	0.0915571	0.0757218	0.0597234	0.0576517	0.0414291	0.0273683	0.0685802	0.053521	0.0416887	0.0740763	0.0474416	0.0281639	0.0827485	0.0733343	0.0620269	0.0731654	0.035582	0.0251097	0.111215	0.0816983	0.0639776
290.4	0.0627989	0.0524707	0.0505373	0.0913557	0.0757744	0.0599057	0.0577703	0.0412672	0.0276346	0.0687964	0.0542579	0.0423948	0.0738668	0.0471937	0.0281097	0.0822646	0.0734337	0.0622508	0.0732353	0.0363085	0.0257421	0.111186	0.0819961	0.0641079
290.6	0.0625827	0.0523938	0.0499256	0.0906094	0.0760092	0.0599093	0.0579934	0.0409763	0.0280062	0.0692096	0.0545763	0.0430999	0.0740901	0.0477174	0.0284026	0.0818558	0.0740709	0.0626947	0.0733372	0.0368863	0.026334	0.111033	0.0815566	0.0635509
290.8	0.0631184	0.0526536	0.0496614	0.0911361	0.076601	0.0600061	0.0582937	0.0406488	0.0280966	0.0693355	0.0544917	0.0431544	0.0744787	0.0472762	0.0288433	0.0821116	0.0745247	0.0627109	0.0729395	0.0370391	0.0261867	0.110969	0.0817849	0.0632026
291	0.0631463	0.0528971	0.0496647	0.0912633	0.0768305	0.0596469	0.0579574	0.0400354	0.0279314	0.0691916	0.0543855	0.0430094	0.0745573	0.0478483	0.0291659	0.0821182	0.074415	0.0619039	0.0729396	0.0374901	0.0259752	0.111047	0.0821791	0.0632968
291.2	0.0629408	0.0524979	0.0491959	0.0910724	0.076798	0.0593675	0.0578164	0.0398331	0.027985	0.0684401	0.0540646	0.0427344	0.0744693	0.0476633	0.0284609	0.0822613	0.0745865	0.0619907	0.0732318	0.0378887	0.0267118	0.11056	0.0823693	0.0631667
291.4	0.0629702	0.0524736	0.0490258	0.0911645	0.0768461	0.0592595	0.0568936	0.0389991	0.0272712	0.0681117	0.0536374	0.0427142	0.0741059	0.047747	0.0282424	0.0829658	0.0753977	0.0627346	0.0733036	0.0383111	0.026774	0.110404	0.0823491	0.0625829
291.6	0.0628021	0.0528224	0.04883	0.0910941	0.0764164	0.0591343	0.0571783	0.038696	0.0272597	0.0682159	0.0537965	0.0425509	0.0742759	0.0469632	0.0276405	0.0831034	0.0756967	0.0628602	0.0734071	0.0384687	0.0266863	0.110552	0.0824157	0.0625772
291.8	0.0625918	0.0533084	0.0491884	0.0911293	0.0756823	0.0589429	0.0568486	0.0377102	0.0267554	0.0682841	0.053689	0.0432632	0.0740929	0.0466167	0.0279488	0.083624	0.0758768	0.0628921	0.0730111	0.0384277	0.0262643	0.110713	0.0823607	0.0630454
292	0.0620267	0.0529283	0.0495595	0.091391	0.0760917	0.0595146	0.0571072	0.0376452	0.026947	0.0682447	0.0536964	0.0435393	0.0745098	0.0475607	0.0283456	0.0840121	0.0758512	0.0627011	0.0733504	0.0388799	0.0265716	0.110985	0.0818669	0.0626198
292.2	0.0617029	0.0531921	0.0497837	0.0916183	0.076505	0.0592933	0.0569355	0.0372172	0.0268417	0.0685913	0.0537988	0.0434372	0.0749488	0.0482679	0.02875	0.0839182	0.0757017	0.0624351	0.0727574	0.038186	0.0259972	0.110498	0.0820555	0.0626855
292.4	0.0621095	0.0534237	0.0502037	0.090971	0.0766451	0.0586615	0.0562916	0.0365716	0.0259712	0.0691582	0.0540891	0.0438771	0.0749568	0.0487456	0.0288476	0.0836351	0.0749957	0.0620985	0.0726885	0.038213	0.0261306	0.11086	0.0824973	0.0629732
292.6	0.0620713	0.0537326	0.0501107	0.0909365	0.0763193	0.0583219	0.0561487	0.0362306	0.025919	0.0690726	0.0531607	0.0440408	0.0754549	0.0483539	0.0288244	0.0836822	0.0746095	0.061931	0.0724809	0.0382321	0.0257961	0.110713	0.0828232	0.0636856
292.8	0.0623073	0.0534845	0.0499198	0.0907486	0.0759834	0.0579348	0.0565452	0.0361608	0.0259893	0.0696748	0.0530975	0.0440018	0.0745806	0.0480694	0.0283528	0.0833235	0.0743174	0.0620699	0.0726631	0.0385455	0.0263632	0.110914	0.0829532	0.0640104
293	0.0627947	0.0534143	0.0503047	0.0907324	0.0751684	0.0575224	0.0561776	0.0367898	0.025532	0.069135	0.0526189	0.0429524	0.0744496	0.047789	0.0279852	0.0833516	0.0739927	0.0613807	0.072833	0.0389434	0.0265556	0.111314	0.082859	0.0645696
293.2	0.062289	0.0533349	0.0496933	0.0906199	0.0751636	0.0577563	0.0563114	0.0377609	0.0256218	0.0686392	0.0522541	0.0429771	0.0741015	0.0477103	0.0276217	0.0833059	0.0739835	0.0615026	0.0731325	0.0386927	0.0267737	0.111212	0.0824257	0.0644119
293.4	0.062512	0.0529446	0.0497492	0.0900053	0.0746447	0.0574497	0.0558571	0.0377508	0.0249976	0.068172	0.0520163	0.0430207	0.0742939	0.0474951	0.0275098	0.0835486	0.0741021	0.0615745	0.0729404	0.0391658	0.0268663	0.111134	0.0824255	0.0643038
293.6	0.0629264	0.0530785	0.0500289	0.0900629	0.0744904	0.0577911	0.0558929	0.0380608	0.0249497	0.0682712	0.051897	0.0431347	0.0743216	0.0473478	0.0275657	0.0830264	0.0733656	0.061074	0.0726453	0.0384503	0.0263066	0.111227	0.0825798	0.0645332
293.8	0.0632636	0.053034	0.0502245	0.0893949	0.0739598	0.0575471	0.0556376	0.0383079	0.0248017	0.0689627	0.0525209	0.04387	0.0739322	0.0469494	0.0272742	0.0828657	0.0730732	0.06122	0.07267	0.0381732	0.0261031	0.110759	0.0829327	0.0647323
294	0.0633377	0.0532208	0.0501444	0.0891524	0.0737338	0.0574472	0.0563639	0.0386189	0.0249125	0.0687737	0.0522324	0.044305	0.0740285	0.0468352	0.0274729	0.0826938	0.0729123	0.0611804	0.0726488	0.0384169	0.0259719	0.110105	0.0831207	0.0648108
294.2	0.0631962	0.0532469	0.049908	0.0889353	0.0735855	0.0574313	0.0572661	0.0392143	0.0254611	0.0687416	0.0527161	0.0445817	0.0738753	0.046626	0.0272732	0.0825104	0.0736683	0.0616188	0.0729709	0.0386732	0.0266198	0.110356	0.0833919	0.064952
294.4	0.0628057	0.0532458	0.0494614	0.088447	0.0734521	0.0571553	0.0580936	0.0399053	0.0254416	0.0688554	0.0531612	0.0451881	0.0734291	0.0459853	0.0269545	0.0815585	0.0735174	0.0613165	0.0728798	0.0388621	0.0272376	0.110109	0.0835122	0.0655005
294.6	0.0623346	0.0526408	0.0486307	0.0884294	0.0733233	0.0571386	0.0587661	0.0399203	0.025454	0.0688099	0.053009	0.045139	0.0737478	0.046405	0.0274284	0.0813075	0.0744334	0.0619285	0.0731862	0.0388001	0.0272893	0.109354	0.0827395	0.065009
294.8	0.0625535	0.0523896	0.0483004	0.0884046	0.0733113	0.0572734	0.0585806	0.0392973	0.0248194	0.0683978	0.0532716	0.0449539	0.0736867	0.0460889	0.0272905	0.0816987	0.0746476	0.0616454	0.0729851	0.0390291	0.0270876	0.109019	0.0825762	0.0646876
295	0.0622781	0.0520595	0.0481597	0.0880936	0.0733701	0.0571907	0.0586728	0.0391775	0.0251958	0.0688131	0.0541025	0.0451068	0.0740897	0.0465908	0.0273152	0.0814819	0.0745342	0.0612772	0.073136	0.0391214	0.0271968	0.108956	0.0826389	0.0645754
295.2	0.0623475	0.0519484	0.0481066	0.0878389	0.0729735	0.0570108	0.0590101	0.0397986	0.0256486	0.0685938	0.053897	0.0447569	0.0739505	0.0465709	0.0270263	0.0817189	0.0750058	0.0613187	0.0730934	0.0386026	0.0269488	0.108566	0.0822733	0.0637709
295.4	0.0621773	0.0523072	0.0480751	0.0880521	0.0730348	0.0573806	0.0594543	0.0399197	0.0261714	0.0682094	0.0536566	0.0447377	0.0744592	0.0471233	0.0270325	0.08221	0.0757436	0.0617496	0.0728383	0.0386203	0.0262438	0.109224	0.0820848	0.0635388
295.6	0.0619465	0.052217	0.0481375	0.0882008	0.0725789	0.0572092	0.0598165	0.0399841	0.0264611	0.0678435	0.0538946	0.0444647	0.0755484	0.0470389	0.027552	0.0826139	0.0762892	0.061692	0.0727568	0.0384623	0.0260038	0.110002	0.0820969	0.0639662
295.8	0.0619919	0.0521163	0.0484762	0.0887767	0.0735713	0.0579443	0.0598966	0.0401069	0.0272277	0.0680263	0.0537144	0.0445916	0.0757091	0.0473849	0.0277348	0.0826787	0.0763592	0.0616281	0.0724481	0.0380991	0.0254575	0.110216	0.0813291	0.0637441
296	0.0619807	0.0521394	0.0485519	0.0888862	0.0744402	0.0579483	0.0598152	0.0400767	0.0274808	0.0683861	0.0538508	0.0441925	0.0759773	0.0478651	0.0272633	0.0826241	0.0763034	0.0615077	0.0727518	0.0384074	0.0261515	0.111042	0.081409	0.0636875
296.2	0.0621556	0.0526998	0.0484443	0.0890667	0.0743602	0.0573453	0.0591933	0.0396498	0.0274108	0.0683686	0.0538383	0.0435485	0.0756072	0.0473668	0.0268794	0.0828042	0.076361	0.0615796	0.0725275	0.0384548	0.0258994	0.110982	0.0814163	0.0639442
296.4	0.0623049	0.0523766	0.0478143	0.0890583	0.0747034	0.057397	0.0589995	0.0393448	0.0277813	0.0685212	0.0542133	0.0434045	0.0750597	0.0469122	0.0261313	0.0830163	0.0767846	0.061802	0.0727379	0.0386153	0.0260411	0.111687	0.0812382	0.0645208
296.6	0.0616975	0.0516937	0.047084	0.0891693	0.0747254	0.057615	0.058576	0.0388116	0.0279934	0.0683691	0.0538667	0.0432718	0.0747104	0.0464998	0.0258385	0.083488	0.0770452	0.0620584	0.0729747	0.0388156	0.026599	0.111553	0.0807879	0.0647256
296.8	0.0619302	0.051422	0.0472911	0.0891766	0.0746041	0.0575045	0.0578037	0.0388178	0.0273856	0.0684708	0.0534174	0.0427606	0.0742892	0.0458719	0.0253091	0.0842775	0.0777324	0.0626401	0.0736254	0.0394899	0.0274748	0.111625	0.080447	0.0644414
297	0.0617782	0.0509674	0.0470799	0.0899918	0.0747899	0.057583	0.0570043	0.0388509	0.0268746	0.0683369	0.0532835	0.0425296	0.0744215	0.045512	0.0249409	0.0843787	0.0778174	0.06244	0.0736546	0.0391867	0.0272786	0.111476	0.0799021	0.0646902
297.2	0.0612645	0.0511831	0.0470655	0.0902214	0.0750643	0.0574999	0.0563897	0.0391075	0.0268584	0.068436	0.053356	0.0429621	0.0741441	0.0453702	0.0249831	0.0850218	0.0782922	0.0628233	0.0736805	0.0392782	0.0271899	0.111345	0.0805222	0.064808
297.4	0.0609416	0.0507166	0.0470413	0.0898322	0.0743258	0.0570662	0.0558481	0.0386085	0.0259058	0.0682762	0.0532451	0.0431314	0.0741663	0.0450143	0.0249925	0.0849632	0.07852	0.0632595	0.0737642	0.0399958	0.0272809	0.111349	0.080939	0.0651251
297.6	0.0612325	0.0507297	0.0473526	0.0903284	0.0742725	0.0571028	0.0560228	0.0386221	0.0261717	0.0679325	0.0531682	0.0430592	0.0742507	0.0452252	0.02526	0.0843186	0.0777857	0.0628528	0.0737226	0.0396203	0.0267796	0.112078	0.0811192	0.0658227
297.8	0.0611236	0.0507154	0.047942	0.0900845	0.0742672	0.0567785	0.0559723	0.0388252	0.0260507	0.0683405	0.0534452	0.0435034	0.0743156	0.0452369	0.0259856	0.0844716	0.077867	0.0632726	0.0737628	0.0399566	0.0269692	0.111198	0.0810467	0.0655908
298	0.0605598	0.0504477	0.0481119	0.0900505	0.074206	0.0567391	0.0561826	0.0388731	0.0258015	0.0678203	0.0529499	0.043298	0.0744662	0.0449725	0.0266326	0.0844256	0.0780702	0.0632566	0.0737643	0.0402637	0.0271566	0.110758	0.0814846	0.0657908
298.2	0.0602347	0.0505526	0.0481018	0.0905918	0.0748991	0.0571481	0.0568638	0.039191	0.0260543	0.0676364	0.0528466	0.0429485	0.0748232	0.0450403	0.0272135	0.0841725	0.0781794	0.0631085	0.0738776	0.0403477	0.0273323	0.111611	0.0821014	0.0663165
298.4	0.0599892	0.0503257	0.0481159	0.0910093	0.0747529	0.0569066	0.0568039	0.0391498	0.025241	0.0681964	0.0524415	0.0426663	0.0745168	0.045158	0.0275578	0.0841411	0.0778271	0.0633624	0.0736446	0.0402841	0.0271616	0.111195	0.0818792	0.0665056
298.6	0.0596405	0.0502593	0.0479252	0.0912959	0.0745658	0.0571743	0.0565573	0.0380498	0.0246861	0.0686462	0.0523994	0.0432375	0.0746489	0.0454505	0.0277745	0.0839436	0.0774422	0.0630238	0.0736388	0.0407846	0.0270946	0.111036	0.0819139	0.0663261
298.8	0.0594393	0.0504373	0.0477999	0.0911533	0.0746736	0.0575637	0.0562157	0.0377362	0.024015	0.0687972	0.0524337	0.04367	0.0749714	0.0458715	0.0281174	0.0842156	0.0768774	0.0629817	0.0736117	0.0406339	0.0268015	0.111465	0.0826045	0.0665226
299	0.0599653	0.0509056	0.0479215	0.0910449	0.0746229	0.0576598	0.0562877	0.0377096	0.024455	0.0696085	0.0526792	0.0437439	0.075238	0.0463726	0.0286631	0.0844793	0.0765504	0.0630025	0.0737256	0.0405011	0.0271169	0.11154	0.0832384	0.0661686
299.2	0.0603583	0.050987	0.0479205	0.0915139	0.0743992	0.0576703	0.0562582	0.0379105	0.0243806	0.0696401	0.052384	0.0435676	0.0749241	0.0467505	0.0285475	0.0846301	0.0764443	0.0628846	0.0736331	0.0406916	0.0268166	0.111945	0.0836053	0.0662533
299.4	0.0602788	0.0507175	0.0478263	0.0919688	0.0741582	0.0581542	0.0562935	0.0375504	0.0243024	0.0693608	0.0523072	0.0437283	0.0747162	0.0466217	0.0284734	0.0850447	0.0761822	0.0631215	0.0736558	0.0409252	0.0267239	0.112929	0.0840171	0.0665258
299.6	0.0607325	0.0506056	0.0475382	0.092167	0.0741201	0.0580888	0.0561561	0.0374361	0.0243007	0.0694447	0.0524301	0.0433353	0.0743332	0.0464178	0.0281665	0.0855743	0.075886	0.0628057	0.0735787	0.0409484	0.0269572	0.112943	0.0841318	0.066929
299.8	0.0613375	0.0511995	0.048108	0.0925862	0.0746071	0.0588737	0.0561223	0.0373095	0.0245877	0.0703306	0.0525014	0.0435769	0.0739865	0.04653	0.0276272	0.0852565	0.0751239	0.0623659	0.0738703	0.0411099	0.0269804	0.112731	0.0835876	0.0665072
300	0.0618112	0.0518319	0.0478967	0.0928428	0.0745189	0.059053	0.055691	0.036407	0.0241939	0.070377	0.052512	0.0435581	0.0735414	0.0468324	0.027223	0.0859324	0.0753492	0.062646	0.0741552	0.0413955	0.0277799	0.113348	0.0837451	0.0666922
300.2	0.0621003	0.0519275	0.0479397	0.0932085	0.0744521	0.0595722	0.0555639	0.0359077	0.0247887	0.0701257	0.052521	0.0432621	0.0730692	0.0465653	0.0270578	0.0857057	0.0747489	0.0622371	0.0743777	0.0409606	0.0278353	0.113298	0.0835279	0.0670006
300.4	0.0626404	0.0521898	0.0478021	0.0927089	0.0744108	0.0591559	0.0550735	0.0351542	0.0244753	0.0704669	0.0529571	0.043653	0.0727367	0.0468278	0.0270089	0.0851648	0.0744573	0.0619687	0.0749593	0.0405004	0.0283086	0.113228	0.0830162	0.0666475
300.6	0.0628015	0.0521162	0.0483629	0.0927303	0.0746093	0.0594455	0.0551179	0.0350027	0.0241288	0.0702211	0.0530204	0.0437411	0.072666	0.0469348	0.0270998	0.0849444	0.074181	0.0622266	0.075237	0.0405153	0.0290691	0.112521	0.0824523	0.0658955
300.8	0.063348	0.0526768	0.049028	0.0930112	0.0746834	0.0593544	0.055235	0.0356927	0.0239574	0.0701805	0.052915	0.043566	0.0725496	0.046712	0.0270518	0.085088	0.0750015	0.0624542	0.0748413	0.0403166	0.0291322	0.11202	0.0821594	0.0656712
301	0.0628552	0.0525205	0.0490102	0.0934996	0.0749868	0.0591569	0.0554283	0.0357723	0.0241125	0.0706193	0.0536625	0.0441233	0.0724141	0.046877	0.0270193	0.084444	0.0751498	0.0623686	0.0744348	0.039791	0.0286152	0.11148	0.0820495	0.0652915
301.2	0.0625644	0.0521463	0.0490119	0.0925631	0.0743797	0.0585735	0.0558802	0.036429	0.0245082	0.0701419	0.054041	0.0439381	0.0720934	0.0466032	0.0266367	0.0837083	0.0747117	0.0620098	0.0744939	0.0399553	0.028861	0.110696	0.0817056	0.0645497
301.4	0.0627923	0.0517645	0.0490273	0.0916719	0.0741473	0.0581673	0.0564596	0.0372826	0.0251341	0.0699027	0.0540486	0.0434587	0.0725412	0.0468365	0.026246	0.0831399	0.0752717	0.0625828	0.0747113	0.0401362	0.0288782	0.110341	0.0811013	0.0637531
301.6	0.0628959	0.0516468	0.0493133	0.0913777	0.0738705	0.0583321	0.0570447	0.0378939	0.0259625	0.0701547	0.0543787	0.0431969	0.073202	0.047034	0.0266903	0.0829654	0.0752889	0.0625501	0.0746575	0.0397256	0.0285079	0.110068	0.080739	0.0636577
301.8	0.0623367	0.0512356	0.049467	0.0912382	0.0739715	0.0584037	0.0572082	0.0381312	0.0259698	0.0703358	0.0545301	0.0428771	0.0738985	0.0472258	0.0272105	0.0836482	0.0758931	0.0628677	0.0757166	0.0404684	0.0291729	0.109281	0.0810353	0.0631995
302	0.0620709	0.0509165	0.0492137	0.0917547	0.0747148	0.0587827	0.057661	0.0386715	0.0260221	0.0703945	0.0543516	0.042718	0.0748767	0.0470765	0.0274914	0.0839671	0.0762077	0.0632297	0.075535	0.0400772	0.0291087	0.10976	0.0813329	0.0630801
302.2	0.0617699	0.0509036	0.0490817	0.0922361	0.0753318	0.0589386	0.0582033	0.0390363	0.0261973	0.0705141	0.0546328	0.0426141	0.075193	0.0471771	0.0274089	0.0841055	0.076339	0.0633421	0.075626	0.0400583	0.0290808	0.109969	0.0811437	0.0633425
302.4	0.0614549	0.0506514	0.048586	0.0919131	0.0748203	0.058301	0.0579459	0.0390253	0.0260194	0.0708373	0.0544992	0.0427678	0.0752143	0.0471805	0.0275662	0.0846312	0.0764473	0.0636987	0.0758073	0.0404487	0.0292273	0.10964	0.0810963	0.0632835
302.6	0.0614153	0.0508487	0.0484051	0.091655	0.0752731	0.0583359	0.0583062	0.0392332	0.0261916	0.0700929	0.0544756	0.0428967	0.0754189	0.0471202	0.0275792	0.0842592	0.0758793	0.0632654	0.0752244	0.040606	0.0286488	0.109821	0.0814577	0.0632951
302.8	0.0611848	0.0502463	0.0479603	0.0920262	0.0753982	0.0585784	0.0582315	0.0389627	0.0261192	0.0699912	0.0543933	0.0426758	0.0758913	0.0477745	0.0280063	0.0846303	0.0759779	0.0633706	0.0752723	0.0407896	0.0285411	0.10981	0.0820096	0.0636571
303	0.0615512	0.0500337	0.0477658	0.0920853	0.0751854	0.0583032	0.0577735	0.0382164	0.0258337	0.0700965	0.054404	0.042248	0.0765464	0.048146	0.028403	0.0846121	0.0760275	0.0634778	0.0751918	0.0414149	0.0290105	0.109869	0.0821164	0.0637471
303.2	0.0614734	0.0498284	0.0476069	0.092623	0.0753502	0.0586545	0.0581589	0.0385234	0.0262464	0.0696312	0.0535868	0.0418048	0.0760945	0.047802	0.0284334	0.0848748	0.0756914	0.063426	0.074569	0.0410645	0.0282498	0.109443	0.0816598	0.0637207
303.4	0.0612382	0.0500706	0.0470909	0.0922883	0.0750061	0.0585148	0.0577728	0.0380552	0.0255679	0.0692959	0.0526579	0.0414663	0.0760542	0.0476402	0.0286201	0.0856883	0.0758977	0.0634752	0.074179	0.0403348	0.0274888	0.109174	0.0818477	0.0637108
303.6	0.0616273	0.0503734	0.0469441	0.0923199	0.0752234	0.0582963	0.0569575	0.0374242	0.0253668	0.0690803	0.0523305	0.0416874	0.075987	0.0478108	0.0282418	0.0861833	0.0762755	0.0636203	0.0739775	0.040628	0.026869	0.10939	0.0824992	0.0644401
303.8	0.0619039	0.0506261	0.0473103	0.092364	0.0753447	0.0582595	0.0565834	0.036797	0.02533	0.0688148	0.0521744	0.0423815	0.0761381	0.0481853	0.0287487	0.0859148	0.0762419	0.0631367	0.0742007	0.0405166	0.0266498	0.108981	0.0823375	0.0639704
304	0.0622533	0.0512023	0.0473001	0.0928929	0.0755966	0.0583176	0.0557793	0.0360846	0.0249665	0.0681892	0.0516561	0.0423131	0.0761104	0.0480165	0.0286775	0.0859999	0.0762729	0.0633753	0.074021	0.0400986	0.0265794	0.109258	0.0831817	0.0644559
304.2	0.0622128	0.0513561	0.0478041	0.0928931	0.0754588	0.0580308	0.0549832	0.0354924	0.024372	0.0681287	0.051736	0.0425735	0.0760747	0.0473449	0.0287405	0.085193	0.0760689	0.0629075	0.0737086	0.0392609	0.0260763	0.109187	0.0832801	0.0648194
304.4	0.0620173	0.0517367	0.047393	0.0923409	0.0752423	0.0574082	0.0548434	0.0354739	0.0240506	0.0677742	0.0517505	0.0433288	0.0759506	0.0477413	0.0287651	0.0848144	0.0764871	0.0633134	0.0735969	0.0390257	0.0259577	0.108824	0.0829782	0.0646878
304.6	0.0617964	0.0514542	0.0476464	0.0923672	0.0756037	0.05791	0.0553085	0.0359718	0.024148	0.067861	0.0522474	0.0437661	0.0758501	0.0473531	0.0283931	0.084467	0.076652	0.0634435	0.0731681	0.0392814	0.0258649	0.108484	0.0827271	0.0646159
304.8	0.0617916	0.0518026	0.0476726	0.0918523	0.0749678	0.0575036	0.0547124	0.0359695	0.0235989	0.0682427	0.0524352	0.0442608	0.075499	0.0467079	0.0279537	0.0843221	0.0770917	0.0632435	0.0728642	0.0390755	0.0254687	0.108477	0.0827176	0.0643679
305	0.0617481	0.0519971	0.0473389	0.0913787	0.0747707	0.0571719	0.0544578	0.0358117	0.0236539	0.0688342	0.0527104	0.0447554	0.0754293	0.0464409	0.0275565	0.0836847	0.0769966	0.0635469	0.0731026	0.0390093	0.0253574	0.10845	0.0828233	0.0638932
305.2	0.0619084	0.052119	0.0469672	0.0908242	0.0743139	0.0571857	0.0545287	0.0363352	0.0234166	0.068981	0.0526961	0.0446635	0.0753388	0.0457284	0.0267268	0.0832476	0.0767523	0.0634089	0.0734138	0.0393677	0.0259235	0.108396	0.082749	0.0638865
305.4	0.0618966	0.0525658	0.0472418	0.0905368	0.0743894	0.0574964	0.0545829	0.0366642	0.0232817	0.0696082	0.0531905	0.0449095	0.0755282	0.0455452	0.0263631	0.0837819	0.07739	0.064136	0.0737944	0.0395703	0.0259722	0.109267	0.0829986	0.0636853
305.6	0.0612567	0.0520587	0.0470919	0.0908893	0.074239	0.0576662	0.0551612	0.0366966	0.0235144	0.0703336	0.0538048	0.0454092	0.0759892	0.0458599	0.0268922	0.0841704	0.077055	0.0640335	0.0739989	0.0392979	0.0263167	0.109919	0.0831689	0.0640218
305.8	0.0613129	0.0523539	0.0477376	0.0910629	0.0754346	0.0578256	0.0552216	0.036343	0.0230523	0.070449	0.0540143	0.0455023	0.0760879	0.0460942	0.0272805	0.084711	0.0771803	0.0639129	0.074928	0.0399437	0.0269014	0.1109	0.0836025	0.0641018
306	0.0613617	0.0531748	0.0483038	0.0909766	0.0756439	0.0575504	0.0550628	0.0363338	0.0228191	0.0705773	0.0544203	0.0457629	0.0765649	0.0462215	0.0276148	0.0851693	0.0769275	0.0640064	0.0744044	0.0394735	0.0270241	0.112055	0.0834367	0.0644506
306.2	0.0614809	0.0535491	0.0490603	0.091072	0.0755398	0.0571157	0.0557672	0.0368636	0.0234987	0.0704505	0.0546604	0.045589	0.0764745	0.0466563	0.027798	0.0855855	0.077289	0.0637621	0.0747493	0.0397802	0.0269644	0.112443	0.0835635	0.0644007
306.4	0.0617051	0.0538168	0.0498632	0.090807	0.075179	0.0567894	0.0560595	0.0367341	0.0236003	0.070677	0.0543518	0.0455932	0.0765984	0.0470258	0.0280715	0.0855848	0.0770689	0.0634938	0.0747755	0.0401639	0.0273547	0.112795	0.0835189	0.0642399
306.6	0.0619365	0.0543933	0.0505711	0.0913528	0.0752408	0.0572844	0.0572287	0.037356	0.0246282	0.0704619	0.0544653	0.0453789	0.076861	0.0476356	0.0283389	0.0854886	0.0764865	0.0631097	0.0747513	0.0400668	0.0273954	0.113457	0.0837571	0.0646352
306.8	0.0614813	0.0541766	0.0506917	0.0920321	0.0750525	0.0573133	0.0575548	0.0371764	0.0247582	0.071077	0.0543926	0.044962	0.0776141	0.0482337	0.0289347	0.0853477	0.0761386	0.0627658	0.0752364	0.0401986	0.0281271	0.113347	0.0837532	0.065175
307	0.0614492	0.0536839	0.0507237	0.091641	0.0750146	0.0571686	0.0572849	0.0370361	0.0245907	0.0711085	0.054724	0.0450777	0.0778039	0.0483563	0.0293955	0.0850816	0.0759734	0.0627751	0.0756089	0.0400071	0.0283216	0.113523	0.0836882	0.0656248
307.2	0.0613253	0.0532945	0.0506816	0.0911427	0.0751957	0.0569171	0.0576523	0.0376749	0.0251567	0.0707714	0.0541614	0.0444413	0.0769024	0.0478194	0.0291059	0.0852701	0.0753049	0.0623884	0.0750568	0.0396831	0.0277049	0.112837	0.0831247	0.0651396
307.4	0.0612752	0.0533173	0.0501075	0.0908055	0.0748604	0.0569772	0.0575146	0.037305	0.0247598	0.0703871	0.0541471	0.0441116	0.0773493	0.0484182	0.0293223	0.0855906	0.0754685	0.0626005	0.0752295	0.0399136	0.0271862	0.113385	0.0840654	0.0660062
307.6	0.0616492	0.052812	0.0503588	0.0904995	0.0743568	0.0567523	0.0574602	0.0370157	0.0253012	0.069952	0.0542336	0.0440062	0.0764906	0.0482675	0.0289928	0.0853982	0.0751538	0.0624588	0.0750623	0.0405935	0.0272193	0.113828	0.084905	0.0667731
307.8	0.0614402	0.0525694	0.0501975	0.0910447	0.0745651	0.0571902	0.0569791	0.0366344	0.025464	0.0698359	0.0541105	0.0438485	0.0763037	0.0481441	0.028673	0.0853387	0.0750726	0.0625759	0.0744375	0.0400044	0.0270172	0.113145	0.0847126	0.0665306
308	0.060999	0.0522158	0.0497435	0.0915477	0.0748672	0.057589	0.0563773	0.0366609	0.0257378	0.070436	0.0543246	0.0438151	0.0761688	0.0476322	0.02799	0.0850653	0.0749574	0.062515	0.0738591	0.0398348	0.0267355	0.113225	0.0849659	0.0668988
308.2	0.0607832	0.0520441	0.0496886	0.0915344	0.0747739	0.0578209	0.0567194	0.0369997	0.0258721	0.0706926	0.0547528	0.0441657	0.0756861	0.0477295	0.02785	0.0848692	0.0751146	0.0627338	0.0733912	0.0394927	0.0265564	0.112811	0.0841105	0.0664213
308.4	0.0609613	0.051671	0.0492483	0.0909848	0.0745489	0.0576077	0.0569051	0.0372595	0.0261226	0.0701093	0.0544996	0.044101	0.0752081	0.0475445	0.0270305	0.0846264	0.0750354	0.0630172	0.0728892	0.0390347	0.026653	0.111979	0.0838032	0.0663487
308.6	0.0610991	0.0512809	0.0489116	0.0912783	0.0747723	0.0576538	0.0570367	0.0374146	0.0260856	0.0707885	0.0547788	0.04395	0.0748471	0.0468443	0.0265391	0.0841309	0.0749428	0.0625987	0.0727758	0.0396551	0.0271262	0.111109	0.0832914	0.0660952
308.8	0.061389	0.0511936	0.0488693	0.0910619	0.0741435	0.0575425	0.0563493	0.0372277	0.025676	0.0699306	0.0541613	0.0431501	0.0748182	0.0464867	0.0259591	0.084134	0.0749378	0.0630476	0.0727174	0.0397769	0.0271747	0.111036	0.0830287	0.06561
309	0.0619984	0.0516785	0.0492795	0.0913167	0.0744762	0.0578821	0.0560764	0.0375035	0.0258204	0.0698707	0.0537711	0.043262	0.0746463	0.0462011	0.0258368	0.0839617	0.0750896	0.0637258	0.0727586	0.0401188	0.0274176	0.110992	0.0829645	0.065913
309.2	0.0622356	0.0518766	0.0490893	0.091685	0.0749088	0.0583091	0.0558175	0.0374708	0.0254581	0.0692249	0.0533543	0.0432647	0.0740471	0.0453472	0.0255107	0.0836055	0.0748251	0.0633471	0.0725428	0.0399748	0.0274168	0.110845	0.0826177	0.0655323
309.4	0.0622451	0.0523086	0.0493383	0.0917872	0.0751283	0.0582064	0.0560415	0.0375904	0.025157	0.0686972	0.0536972	0.0428504	0.0732979	0.0449258	0.0248281	0.0837404	0.0750021	0.0633729	0.0725643	0.0397481	0.0271652	0.111242	0.0821944	0.0651103
309.6	0.0626615	0.0526379	0.0497261	0.091763	0.0750079	0.0575389	0.0563286	0.0379304	0.024873	0.0686851	0.053557	0.042678	0.073445	0.0453451	0.0253935	0.083606	0.0749768	0.0633714	0.0721482	0.0394003	0.0274136	0.111117	0.0823809	0.0653297
309.8	0.0629186	0.0532939	0.0503136	0.0914379	0.0750669	0.0572742	0.0564445	0.038155	0.0251774	0.0679734	0.0529774	0.0421638	0.0733505	0.0452041	0.0255738	0.0831503	0.0748609	0.0632019	0.0727143	0.0400126	0.0273707	0.11129	0.0824729	0.0652588
310	0.0630226	0.0536289	0.0504395	0.0913942	0.0746476	0.0565951	0.0561093	0.0381253	0.024938	0.0678978	0.052708	0.0418982	0.0733388	0.0452584	0.0252019	0.083793	0.0752602	0.0633991	0.0729046	0.0400593	0.027379	0.112079	0.0828588	0.0651292
310.2	0.0630197	0.0535741	0.0503781	0.0916074	0.0747734	0.056456	0.0574218	0.0390478	0.0257995	0.0678778	0.052767	0.0419903	0.0732449	0.0446102	0.0254857	0.0837052	0.0755285	0.0631482	0.0733647	0.0400273	0.027412	0.111588	0.082758	0.0644876
310.4	0.06249	0.0532968	0.050221	0.091483	0.0743618	0.0562922	0.0579152	0.0390903	0.0262568	0.0682308	0.0528782	0.0424917	0.073072	0.044651	0.0257435	0.0835666	0.0752989	0.0626506	0.0738696	0.0398925	0.027771	0.111231	0.0830834	0.064684
310.6	0.0624462	0.0537342	0.0502071	0.0915711	0.0740384	0.0563618	0.058485	0.0399241	0.0270772	0.068393	0.0532519	0.0429653	0.0735244	0.0456708	0.0264279	0.0837971	0.0753325	0.0628068	0.0743778	0.0401978	0.0278407	0.111032	0.082868	0.0644362
310.8	0.0622018	0.0534114	0.0498072	0.0912605	0.0736028	0.0556246	0.0586664	0.0402764	0.0267321	0.06837	0.0530716	0.04293	0.0742375	0.0465204	0.0276577	0.0835667	0.0755285	0.0624441	0.0749723	0.0404126	0.0278048	0.110644	0.082974	0.0645672
311	0.0616374	0.0529122	0.0494789	0.0908936	0.0734048	0.0556713	0.058558	0.040215	0.026969	0.0682965	0.0532479	0.0429839	0.0735806	0.046174	0.0278143	0.0834535	0.0757247	0.0624046	0.0753238	0.0407872	0.0273765	0.111071	0.0835967	0.0648283
311.2	0.0615987	0.0529642	0.0493437	0.0907109	0.0734365	0.0554965	0.0589354	0.0401746	0.0270637	0.0684653	0.0531321	0.0428462	0.0736682	0.0460547	0.0278662	0.0835624	0.0757227	0.0624308	0.0752823	0.0412726	0.0270446	0.110592	0.0834259	0.0640967
311.4	0.0614574	0.0534452	0.0492819	0.0906968	0.0732746	0.0558258	0.058977	0.0396866	0.0267463	0.0686234	0.053344	0.0426728	0.0738068	0.0463447	0.0279322	0.0836474	0.075886	0.062477	0.0756205	0.0411232	0.026773	0.110906	0.0832673	0.0642249
311.6	0.0613924	0.0532555	0.0496392	0.090137	0.0733834	0.055799	0.0584674	0.0391205	0.0269069	0.0687154	0.0534044	0.042823	0.0735348	0.046407	0.0282493	0.0840484	0.0764898	0.0627063	0.0751588	0.0405933	0.0264983	0.110904	0.0836595	0.064428
311.8	0.060994	0.0532442	0.0495263	0.0906623	0.0740726	0.0563223	0.0581627	0.0389513	0.0267676	0.0693087	0.0534909	0.0435832	0.0737034	0.0466092	0.0278274	0.0844715	0.0766726	0.0626676	0.0748319	0.0396002	0.0264635	0.110683	0.0831374	0.0640638
312	0.0607665	0.052996	0.0492305	0.0906287	0.0743875	0.0564439	0.0584037	0.0388744	0.0267047	0.0699586	0.0536915	0.0436703	0.0740391	0.0467204	0.0276625	0.0844876	0.0767884	0.0620909	0.0748841	0.039509	0.026512	0.110899	0.083266	0.0639457
312.2	0.0609732	0.0532487	0.0496836	0.0904983	0.0742136	0.0562498	0.058662	0.0390426	0.0262287	0.070415	0.0539733	0.0441906	0.0745537	0.0471939	0.0280244	0.0846997	0.0772204	0.0625912	0.0750769	0.0394502	0.0269969	0.110435	0.0832724	0.0638214
312.4	0.0611685	0.0528682	0.0497141	0.0902334	0.0741253	0.0563612	0.0584749	0.0383652	0.0258226	0.0709056	0.0539875	0.0441746	0.0744922	0.0469048	0.0272975	0.0849153	0.0772208	0.0620514	0.0750149	0.0392125	0.0273291	0.109721	0.0834151	0.0643692
312.6	0.0606851	0.0525543	0.0493822	0.0906151	0.0745934	0.0566385	0.0581323	0.0377322	0.0258565	0.0718066	0.0542282	0.0443714	0.0743274	0.0465872	0.0269138	0.0846669	0.0774476	0.0619086	0.0751986	0.0393418	0.0274172	0.109877	0.0831624	0.0647406
312.8	0.0614568	0.0525202	0.0502084	0.0899497	0.0737969	0.0566996	0.0573976	0.0373806	0.0250624	0.0708178	0.0539652	0.0438888	0.0747035	0.0464014	0.0262342	0.0844329	0.0777643	0.0621736	0.0753578	0.0388661	0.0272082	0.110428	0.0832911	0.0647743
313	0.0619306	0.0527815	0.0508602	0.0897779	0.0736536	0.0570689	0.0567204	0.0369033	0.0241563	0.070716	0.0537128	0.0443079	0.0747335	0.0463266	0.0264536	0.0841858	0.0775154	0.0620496	0.0756299	0.0387756	0.027395	0.110613	0.0832227	0.065354
313.2	0.0619282	0.0527903	0.0506172	0.0899349	0.0734499	0.0571521	0.0566911	0.0366844	0.0236662	0.0702364	0.0534882	0.0444205	0.0744097	0.0459291	0.0262151	0.0838185	0.0771698	0.0615589	0.0755342	0.0382422	0.0273877	0.110508	0.0828615	0.0652534
313.4	0.0618857	0.053006	0.051201	0.0899405	0.0730598	0.0567376	0.0571691	0.0369492	0.0235309	0.0701101	0.05347	0.0440386	0.0744049	0.0458942	0.0255665	0.0843013	0.0775323	0.0622031	0.075731	0.0382967	0.0272782	0.111092	0.0831558	0.065999
313.6	0.0619905	0.05249	0.051024	0.0901357	0.0728272	0.0568965	0.0572163	0.0369981	0.0231064	0.069859	0.0535012	0.0442278	0.0749646	0.0458584	0.0258557	0.0841766	0.0773202	0.0623616	0.075352	0.0378728	0.0272019	0.111242	0.0835893	0.0667304
313.8	0.0618233	0.0524928	0.0510127	0.0901382	0.0726634	0.0571652	0.057512	0.0368014	0.0241453	0.0690869	0.0523217	0.0437577	0.075304	0.0460092	0.0258792	0.0836269	0.0767878	0.0623807	0.0752421	0.0382726	0.0273121	0.111715	0.0835926	0.0669542
314	0.061942	0.0529737	0.0508732	0.0904803	0.073186	0.0569014	0.0574156	0.0364773	0.0237051	0.069222	0.0519537	0.0434843	0.075431	0.0456904	0.0255934	0.0833555	0.0761164	0.0619844	0.0752483	0.0380534	0.0274963	0.112103	0.0835562	0.0671622
314.2	0.0616821	0.0531624	0.0503786	0.0906388	0.0736974	0.0574763	0.058029	0.0368823	0.0243207	0.0687572	0.0521516	0.0435736	0.0762277	0.0462812	0.0267623	0.0830819	0.075424	0.0618403	0.0751959	0.0381838	0.0276567	0.111278	0.0827373	0.0667118
314.4	0.0619632	0.0536612	0.0508798	0.0902936	0.0737209	0.0573727	0.0579301	0.0369287	0.0245172	0.0685427	0.0518039	0.043468	0.0766922	0.0478821	0.0273548	0.0830766	0.0749845	0.0619744	0.0754596	0.0386523	0.0273175	0.110665	0.0826923	0.0663871
314.6	0.0626864	0.0546138	0.0511418	0.0900291	0.073629	0.0573215	0.0581971	0.0377031	0.0250269	0.0687514	0.051974	0.0435925	0.0768313	0.0487309	0.0277953	0.0831785	0.0748096	0.0621735	0.0756811	0.0396159	0.0274552	0.110738	0.0820106	0.0660174
314.8	0.0629375	0.054689	0.0507181	0.0902228	0.0738605	0.0576175	0.0584048	0.0383066	0.0254717	0.0682844	0.0517161	0.042706	0.0768039	0.0490152	0.027709	0.0829672	0.0744756	0.0622542	0.0754529	0.0400357	0.0272224	0.11122	0.0823685	0.065991
315	0.0629737	0.0549511	0.0504539	0.0907094	0.0742567	0.0582543	0.0581571	0.0380411	0.0257499	0.0682221	0.0520936	0.0424178	0.0762905	0.0484809	0.0275509	0.0827767	0.0744699	0.0626094	0.0748127	0.0403212	0.0270237	0.111689	0.0824567	0.0657902
315.2	0.0632946	0.0549105	0.0505441	0.0909237	0.0748051	0.0583481	0.058046	0.0380966	0.0256763	0.0683149	0.0523874	0.0426241	0.0769363	0.0486705	0.0277558	0.0823983	0.0738508	0.0621802	0.0746287	0.0401751	0.0269718	0.111192	0.0813883	0.0652313
315.4	0.0634801	0.0550625	0.050537	0.0906443	0.0748774	0.0581247	0.0580462	0.0385914	0.0259342	0.0679129	0.0525918	0.0424974	0.0766029	0.0487068	0.0281181	0.0820139	0.0737717	0.0619789	0.0743301	0.0399082	0.0265767	0.111799	0.0812187	0.0654552
315.6	0.063643	0.0548428	0.0504924	0.0902731	0.0752235	0.0582305	0.0580192	0.0389036	0.0267598	0.0674305	0.0528057	0.042573	0.0763691	0.0487918	0.0290116	0.0826839	0.0738595	0.0623646	0.0735612	0.0394201	0.0262359	0.111781	0.0813172	0.0657327
315.8	0.0636785	0.0546736	0.0501241	0.091081	0.0751813	0.0582356	0.0582316	0.0389599	0.0265349	0.0679195	0.0528742	0.0427113	0.075911	0.04848	0.028555	0.082598	0.0733447	0.0617903	0.0730552	0.0395167	0.0260912	0.111809	0.0807999	0.0653882
316	0.0633867	0.053983	0.0495431	0.0913659	0.0753954	0.0584011	0.0579647	0.0388581	0.0263418	0.0681397	0.0533385	0.0425968	0.0758274	0.0483923	0.0287108	0.0830325	0.0737928	0.0621057	0.0729492	0.0401652	0.0262106	0.112005	0.0813718	0.0652033
316.2	0.0631045	0.0533291	0.0491269	0.0911634	0.0752883	0.0581652	0.0575858	0.0390948	0.0262733	0.0689824	0.0542246	0.0431239	0.0756345	0.0484979	0.028895	0.083125	0.0737474	0.0621899	0.0729576	0.0401673	0.0260259	0.111846	0.0813465	0.0650608
316.4	0.0629393	0.0523934	0.0486162	0.0909949	0.0753693	0.0581139	0.0573454	0.0385315	0.0261646	0.0690713	0.0547046	0.0427089	0.0745367	0.0478881	0.027736	0.0834394	0.073873	0.0618339	0.0729985	0.0398129	0.025798	0.111778	0.0816262	0.0653954
316.6	0.0623608	0.0514713	0.0481919	0.0908852	0.0756346	0.058089	0.0570235	0.0383039	0.0259998	0.0691168	0.0552723	0.0428266	0.0738663	0.0472348	0.0271122	0.0834232	0.0748763	0.0622479	0.0728413	0.0396155	0.0251853	0.112076	0.081877	0.0654587
316.8	0.0625338	0.0505251	0.0485409	0.0907174	0.0752564	0.0580603	0.0573191	0.0386866	0.0255741	0.0681469	0.0550421	0.042301	0.0736575	0.0467384	0.0269123	0.0837263	0.0755072	0.0627521	0.0731099	0.0397626	0.0251486	0.112562	0.0824778	0.0656241
317	0.0619486	0.0498532	0.0487904	0.0909191	0.0753374	0.0582075	0.0567909	0.0383517	0.0247524	0.0684487	0.0547599	0.0426549	0.0731536	0.0462267	0.0265314	0.0843041	0.0762567	0.0630863	0.0738289	0.0400646	0.0255274	0.112103	0.082736	0.065883
317.2	0.0618534	0.0495929	0.0489504	0.0915046	0.0758394	0.0583014	0.056766	0.0383689	0.02444	0.0689485	0.0548978	0.0432454	0.0728627	0.0456001	0.0264377	0.0847377	0.0766056	0.0633603	0.0739445	0.0392564	0.0253334	0.112072	0.083045	0.0661092
317.4	0.0615815	0.0497045	0.0491337	0.0915453	0.0759865	0.0585523	0.0566144	0.037626	0.0241565	0.0694567	0.0551485	0.0435919	0.0726121	0.0449237	0.0259686	0.0849377	0.0771319	0.0636481	0.0740212	0.0390715	0.0251525	0.112737	0.08409	0.0669054
317.6	0.0616638	0.049723	0.0491697	0.0914101	0.0760471	0.0587859	0.0561674	0.0372403	0.0233291	0.0693295	0.0548638	0.0434763	0.0729364	0.04451	0.0260849	0.0848594	0.0775036	0.0634807	0.0745973	0.0394394	0.0262907	0.11263	0.084436	0.0669546
317.8	0.06181	0.0500642	0.0488868	0.0913116	0.0762712	0.0590247	0.0563504	0.0369633	0.0237575	0.0695325	0.05368	0.0429435	0.0728821	0.0444555	0.0256748	0.0844274	0.077424	0.0631999	0.0751651	0.0398715	0.0271618	0.11193	0.0843026	0.0670382
318	0.0620393	0.0503513	0.0486043	0.0913024	0.0767437	0.0587584	0.0556833	0.0362613	0.0227332	0.0695404	0.0539161	0.04297	0.0732566	0.0444719	0.0257057	0.0842549	0.0770336	0.0626145	0.0758783	0.0396954	0.0274563	0.111438	0.0844639	0.0669254
318.2	0.0620787	0.0510531	0.0483353	0.0906826	0.0767255	0.0587415	0.0552891	0.0360422	0.022556	0.0695222	0.0541786	0.0433881	0.0734801	0.0447045	0.0254836	0.0848355	0.0774307	0.0626472	0.07571	0.0396248	0.0271725	0.110571	0.0844248	0.0662791
318.4	0.0623953	0.0519609	0.0485411	0.0903887	0.0764847	0.0584411	0.0553379	0.0358502	0.0228727	0.0698179	0.0540246	0.0436235	0.0733392	0.044595	0.0249223	0.0847115	0.0773981	0.0629347	0.0759382	0.039655	0.0273127	0.11011	0.0848526	0.0661403
318.6	0.0622245	0.052349	0.0483359	0.090353	0.0763216	0.0583983	0.0552785	0.0357839	0.0229602	0.0700713	0.0542336	0.0441755	0.0734068	0.0439626	0.0244569	0.0846845	0.0776138	0.0629681	0.0751815	0.0397115	0.0272717	0.110562	0.0855697	0.0662704
318.8	0.0629688	0.0530558	0.0489796	0.0903206	0.0756413	0.0582996	0.0551263	0.0356227	0.0228507	0.0700184	0.0542769	0.0437953	0.0742201	0.0442253	0.024541	0.0843163	0.0773955	0.0630212	0.0743801	0.0395046	0.0271693	0.110768	0.0859831	0.0660633
319	0.0630334	0.0534218	0.0491787	0.0899246	0.0752187	0.05827	0.055076	0.035473	0.0231531	0.0702075	0.0545492	0.0444438	0.0744317	0.0440644	0.0248854	0.0839499	0.0770573	0.0627482	0.0738104	0.0394386	0.0268516	0.110233	0.0855551	0.0656354
319.2	0.0629155	0.0531155	0.0492492	0.0898607	0.0751911	0.0581839	0.0553844	0.036138	0.0239949	0.0703281	0.0547819	0.0448207	0.0753405	0.0447495	0.0252215	0.0833356	0.0761196	0.0622614	0.0737294	0.0394247	0.0268745	0.109935	0.0851448	0.0650157
319.4	0.063179	0.0534415	0.0491785	0.0895935	0.0745176	0.0579567	0.0556216	0.0363695	0.0245826	0.0696152	0.0547325	0.0446795	0.0751073	0.0446226	0.0254855	0.0833731	0.0761423	0.0624635	0.0726666	0.0391923	0.0264605	0.109915	0.0849145	0.0646414
319.6	0.0633637	0.0537845	0.0495027	0.0895947	0.074094	0.0579718	0.0559841	0.0364514	0.0248022	0.0695338	0.0546165	0.0443893	0.0749263	0.0446727	0.0254268	0.0840297	0.0763566	0.0625939	0.0720903	0.0390848	0.0263665	0.109793	0.0843096	0.0640118
319.8	0.0632158	0.0534748	0.0489211	0.0899013	0.074058	0.0585807	0.0564801	0.0365437	0.0246329	0.070019	0.0547084	0.0443293	0.0752378	0.0454145	0.0252632	0.0834428	0.0758609	0.0620549	0.0714453	0.0388219	0.0259757	0.109836	0.0840317	0.0635549
320	0.0632045	0.0533946	0.0485319	0.0900642	0.074317	0.0590273	0.0570702	0.0368432	0.0248865	0.0698511	0.0547653	0.0442397	0.0751773	0.0455182	0.0251386	0.0835563	0.0762592	0.0625345	0.0714758	0.0386294	0.0260374	0.11049	0.0844036	0.0633528
320.2	0.0631451	0.0533785	0.0485165	0.0899199	0.0741828	0.0591982	0.0578313	0.0377554	0.0255924	0.0702889	0.0549082	0.043998	0.0745993	0.0456458	0.024537	0.083128	0.0764314	0.0620649	0.071827	0.0384592	0.0252114	0.110985	0.0841252	0.0630736
320.4	0.0631581	0.0535769	0.0489666	0.0899702	0.0744185	0.0591128	0.0589403	0.0381961	0.0262646	0.0698514	0.0547582	0.0433209	0.0744403	0.0455025	0.0238036	0.0830527	0.0767116	0.062129	0.0721729	0.038393	0.0257332	0.111735	0.084511	0.0638082
320.6	0.0627129	0.0533946	0.0493028	0.0900512	0.0746115	0.0592302	0.0604147	0.0387301	0.0268877	0.0695354	0.0543616	0.0428217	0.0741337	0.0454039	0.0235047	0.0831608	0.0772953	0.0623533	0.0723646	0.0384904	0.0258194	0.112241	0.0846277	0.0641967
320.8	0.06264	0.0532588	0.0500091	0.0905525	0.0747618	0.0594959	0.0610142	0.0392825	0.0269531	0.0695077	0.0542706	0.0427067	0.0744227	0.0456382	0.0239737	0.0831675	0.0770722	0.0623257	0.0728439	0.0381947	0.0257674	0.112777	0.0844512	0.0645096
321	0.0628166	0.0532394	0.0502797	0.090474	0.075075	0.0596917	0.0609694	0.0389518	0.0262968	0.0698245	0.0541274	0.0427575	0.0746774	0.0459861	0.023658	0.0830265	0.0768719	0.0620591	0.0734918	0.0381907	0.0265686	0.113004	0.0844331	0.0647318
321.2	0.0624062	0.0530601	0.0500199	0.0905765	0.0754276	0.0598431	0.0612381	0.039031	0.0259574	0.0700453	0.0545761	0.0429361	0.0751265	0.0463732	0.0245531	0.0828378	0.0763794	0.0621563	0.0736867	0.0380251	0.0268365	0.113535	0.0841743	0.0649111
321.4	0.0623658	0.0531721	0.0499558	0.0899413	0.075112	0.0596014	0.0611795	0.0391645	0.0258264	0.0704839	0.0550303	0.0429693	0.0755567	0.0463434	0.0248061	0.0823575	0.0760826	0.0617988	0.0744439	0.0386975	0.0276973	0.113519	0.0844021	0.0653492
[truncated: 3,392 more rows]
